# Supplementary material for: Crystal structure of anhydrous poly[bis­(μ2-sarcosinato-κ3 O,N:O′)copper(II)]
Source: Acta Crystallogr Sect E Struct Rep Online. 2014 Sep 17;70(Pt 10):207–9. doi: 10.1107/S1600536814020418 (PMC4257172; doi:10.1107/S1600536814020418)
Supplement: Supplementary file 1 [file e-70-00207-sup1.cif]

##############################################################################
#                                                                            #
# This CIF contains the data in a paper accepted for publication in          #
# Acta Crystallographica Section E. It conforms to the requirements of       #
# Notes for Authors for Acta Crystallographica Section E, and has been       #
# peer reviewed under the auspices of the IUCr Commission on Journals.       #
#                                                                            #
# Full details of the Crystallographic Information File format               #
# are given in the paper "The Crystallographic Information File (CIF):       #
# a New Standard Archive File for Crystallography" by S. R. Hall, F. H.      #
# Allen and I. D. Brown [Acta Cryst. (1991), A47, 655-685].                  #
#                                                                            #
# The current version of the core CIF dictionary is obtainable from          #
# ftp://ftp.iucr.org/pub/cif_core.dic.                                       #
#                                                                            #
# Software is freely available for graphical display of the structure(s)     #
# in this CIF. For information consult the CIF software page                 #
# http://www.iucr.org/resources/cif/software.                                #
#                                                                            #
# This file may be used for bona fide research purposes within the           #
# scientific community so long as proper attribution is given to the journal # 
# article from which it was obtained.                                        #
#                                                                            #
##############################################################################
data_I
_database_code_depnum_ccdc_archive 'CCDC 961026'
_audit_creation_method     SHELXL-97
_journal_date_recd_electronic     2014-08-30
_journal_date_accepted     2014-09-11
_journal_name_full     'Acta Crystallographica, Section E'
_journal_year     2014
_journal_volume     70
_journal_issue     10
_journal_page_first     207
_journal_page_last     209
_journal_paper_category     GM
_journal_paper_doi     10.1107/S1600536814020418
_journal_coeditor_code     WM5056
_publ_contact_author_name     'Ray J. Butcher'
_publ_contact_author_address
;
Department of Chemistry
Howard University
525 College Street NW
Washington
DC 20059
USA
;
_publ_contact_author_email     'rbutcher99@yahoo.com'
_publ_contact_author_fax     '202-806-5442'
_publ_contact_author_phone     '202-806-9892'
_publ_section_title
;
Crystal structure of anhydrous
poly[bis(\m~2~-sarcosinato-\k^3^<i>O</i>,<i>N</i>:<i>O</i>')copper(II)]
;
loop_
    _publ_author_name
    _publ_author_footnote
    _publ_author_address
    'Butcher, Ray J.' .
;
Department of Chemistry
Howard University
525 College Street NW
Washington
DC 20059
USA
;
    'Brewer, Greg' .
;
Department of Chemistry
The Catholic University of America
620 Michigan Ave., N.E.
Washington
DC 20064
USA
;
    'Zemba, Matthew' .
;
Department of Chemistry
The Catholic University of America
620 Michigan Ave., N.E.
Washington
DC 20064
USA
;
_publ_section_synopsis
;
The copper(II) ion of the anhydrous form of bis(sarcosinato)copper(II) exhibits
a [4+2] coordination sphere with four shorter equatorial bonds to the N and
carboxylate O atoms of two sarcosinate anions, and two longer axial bonds to O
atoms of neighboring complexes, leading to a sheet structure parallel to
(001).
;
_chemical_name_systematic
;
Poly[bis(\m~2~-sarcosinato-\k^3^<i>O</i>,<i>N</i>:<i>O</i>')copper(II)]
;
_chemical_name_common     ?
_chemical_formula_moiety     'C6 H12 Cu N2 O4'
_chemical_formula_sum     'C6 H12 Cu N2 O4'
_chemical_formula_iupac     '[Cu (C3 H6 N O2)2]'
_chemical_formula_weight     239.72
_chemical_melting_point     ?
_symmetry_cell_setting     monoclinic
_symmetry_space_group_name_H-M     'P 21/c'
_symmetry_space_group_name_Hall     '-P 2ybc'
loop_
    _symmetry_equiv_pos_as_xyz
    'x, y, z'
    '-x, y+1/2, -z+1/2'
    '-x, -y, -z'
    'x, -y-1/2, z-1/2'
_cell_length_a     7.9031(3)
_cell_length_b     5.9461(2)
_cell_length_c     8.9907(3)
_cell_angle_alpha     90.00
_cell_angle_beta     90.039(3)
_cell_angle_gamma     90.00
_cell_volume     422.50(3)
_cell_formula_units_Z     2
_cell_measurement_reflns_used     2393
_cell_measurement_theta_min     3.4194
_cell_measurement_theta_max     34.9496
_cell_measurement_temperature     123(2)
_exptl_crystal_description     plate
_exptl_crystal_colour     'dark blue'
_exptl_crystal_size_max     0.51
_exptl_crystal_size_mid     0.45
_exptl_crystal_size_min     0.12
_exptl_crystal_density_diffrn     1.884
_exptl_crystal_density_meas     ?
_exptl_crystal_density_method     'not measured'
_exptl_crystal_F_000     246
_exptl_absorpt_coefficient_mu     2.568
_exptl_absorpt_correction_type     multi-scan
_exptl_absorpt_process_details
;
(<i>CrysAlis PRO</i>; Agilent, 2012)
;
_exptl_absorpt_correction_T_min     0.47760
_exptl_absorpt_correction_T_max     1.00000
_exptl_special_details     ?
_diffrn_ambient_temperature     123(2)
_diffrn_radiation_type     MoK\a
_diffrn_radiation_wavelength     0.71073
_diffrn_radiation_source     'Enhance (Mo) X-ray Source'
_diffrn_radiation_monochromator     graphite
_diffrn_measurement_device_type     'Agilent Xcalibur Ruby Gemini'
_diffrn_measurement_method     '\w scans'
_diffrn_detector_area_resol_mean     10.5081
_diffrn_reflns_number     5479
_diffrn_reflns_av_R_equivalents     0.0249
_diffrn_reflns_av_sigmaI/netI     0.0269
_diffrn_reflns_theta_min     4.11
_diffrn_reflns_theta_max     35.03
_diffrn_reflns_theta_full     25.50
_diffrn_measured_fraction_theta_max     0.946
_diffrn_measured_fraction_theta_full     0.999
_diffrn_reflns_limit_h_min     -12
_diffrn_reflns_limit_h_max     11
_diffrn_reflns_limit_k_min     -9
_diffrn_reflns_limit_k_max     8
_diffrn_reflns_limit_l_min     -14
_diffrn_reflns_limit_l_max     14
_diffrn_standards_number     ?
_diffrn_standards_interval_count     ?
_diffrn_standards_interval_time     ?
_diffrn_standards_decay_%     ?
_refine_special_details
;
Refinement of <i>F</i>^2^ against ALL reflections. The weighted <i>R</i>-factor
<i>wR</i> and goodness of fit <i>S</i> are based on <i>F</i>^2^, conventional
<i>R</i>-factors <i>R</i> are based on <i>F</i>, with <i>F</i> set to zero for
negative <i>F</i>^2^. The threshold expression of <i>F</i>^2^ >
\s(<i>F</i>^2^) is used only for calculating <i>R</i>-factors(gt) <i>etc</i>.
and is not relevant to the choice of reflections for refinement.
<i>R</i>-factors based on <i>F</i>^2^ are statistically about twice as large
as those based on <i>F</i>, and <i>R</i>- factors based on ALL data will be
even larger.
;
_reflns_number_total     1768
_reflns_number_gt     1542
_reflns_threshold_expression     I>2sigma(I)
_refine_ls_structure_factor_coef     Fsqd
_refine_ls_matrix_type     full
_refine_ls_R_factor_all     0.0282
_refine_ls_R_factor_gt     0.0229
_refine_ls_wR_factor_gt     0.0581
_refine_ls_wR_factor_ref     0.0614
_refine_ls_goodness_of_fit_ref     1.079
_refine_ls_restrained_S_all     1.079
_refine_ls_number_reflns     1768
_refine_ls_number_parameters     63
_refine_ls_number_restraints     0
_refine_ls_hydrogen_treatment     constr
_refine_ls_weighting_scheme     calc
_refine_ls_weighting_details
         'calc w=1/[\s^2^(Fo^2^)+(0.0285P)^2^+0.0835P] where P=(Fo^2^+2Fc^2^)/3'
_atom_sites_solution_hydrogens     geom
_atom_sites_solution_primary     direct
_atom_sites_solution_secondary     difmap
_refine_ls_shift/su_max     0.000
_refine_ls_shift/su_mean     0.000
_refine_diff_density_max     0.640
_refine_diff_density_min     -0.361
_refine_ls_extinction_method     'SHELXTL (Sheldrick, 2008)'
_refine_ls_extinction_coef     0.014(3)
_refine_ls_extinction_expression
                                  'Fc^*^=kFc[1+0.001xFc^2^\l^3^/sin(2\q)]^-1/4^'
loop_
    _atom_type_symbol
    _atom_type_description
    _atom_type_scat_dispersion_real
    _atom_type_scat_dispersion_imag
    _atom_type_scat_source
    'C' 'C' 0.0033 0.0016
                         'International Tables Vol C Tables 4.2.6.8 and 6.1.1.4'
    'H' 'H' 0.0000 0.0000
                         'International Tables Vol C Tables 4.2.6.8 and 6.1.1.4'
    'N' 'N' 0.0061 0.0033
                         'International Tables Vol C Tables 4.2.6.8 and 6.1.1.4'
    'O' 'O' 0.0106 0.0060
                         'International Tables Vol C Tables 4.2.6.8 and 6.1.1.4'
    'Cu' 'Cu' 0.3201 1.2651
                         'International Tables Vol C Tables 4.2.6.8 and 6.1.1.4'
_computing_data_collection
;
CrysAlis PRO (Agilent, 2012)
;
_computing_cell_refinement
;
CrysAlis PRO (Agilent, 2012)
;
_computing_data_reduction
;
CrysAlis PRO (Agilent, 2012)
;
_computing_structure_solution     'SIR97 (Altomare <i>et al.</i>, 1999)'
_computing_structure_refinement     'SHELXL97 (Sheldrick, 2008)'
_computing_molecular_graphics     'SHELXTL (Sheldrick, 2008)'
_computing_publication_material     'SHELXTL (Sheldrick, 2008)'
loop_
    _atom_site_type_symbol
    _atom_site_label
    _atom_site_fract_x
    _atom_site_fract_y
    _atom_site_fract_z
    _atom_site_U_iso_or_equiv
    _atom_site_adp_type
    _atom_site_calc_flag
    _atom_site_refinement_flags
    _atom_site_occupancy
    _atom_site_symmetry_multiplicity
    _atom_site_disorder_assembly
    _atom_site_disorder_group
    Cu Cu 0.5000 0.5000 0.5000 0.01076(7) Uani d S 1 2 . .
    O O1 0.53710(10) 0.74236(14) 0.35326(9) 0.01390(16) Uani d . 1 1 . .
    O O2 0.72233(12) 0.85036(16) 0.17943(10) 0.0221(2) Uani d . 1 1 . .
    N N1 0.69539(12) 0.35314(16) 0.39628(10) 0.01218(17) Uani d . 1 1 . .
    H H1A 0.6524 0.2775 0.3140 0.015 Uiso calc R 1 1 . .
    C C1 0.67866(14) 0.72698(19) 0.28370(12) 0.01373(19) Uani d . 1 1 . .
    C C2 0.79685(14) 0.5444(2) 0.34046(13) 0.0135(2) Uani d . 1 1 . .
    H H2A 0.8718 0.4933 0.2590 0.016 Uiso calc R 1 1 . .
    H H2B 0.8685 0.6048 0.4215 0.016 Uiso calc R 1 1 . .
    C C3 0.79798(15) 0.1919(2) 0.48149(14) 0.0171(2) Uani d . 1 1 . .
    H H3A 0.8941 0.1425 0.4209 0.026 Uiso calc R 1 1 . .
    H H3B 0.7284 0.0615 0.5080 0.026 Uiso calc R 1 1 . .
    H H3C 0.8398 0.2642 0.5723 0.026 Uiso calc R 1 1 . .
loop_
    _atom_site_aniso_label
    _atom_site_aniso_U_11
    _atom_site_aniso_U_22
    _atom_site_aniso_U_33
    _atom_site_aniso_U_12
    _atom_site_aniso_U_13
    _atom_site_aniso_U_23
    Cu 0.00955(10) 0.01254(10) 0.01019(10) 0.00153(6) 0.00211(6) 0.00253(6)
    O1 0.0127(3) 0.0158(4) 0.0132(3) 0.0014(3) 0.0018(3) 0.0034(3)
    O2 0.0215(4) 0.0249(5) 0.0199(4) 0.0014(4) 0.0060(3) 0.0105(4)
    N1 0.0111(4) 0.0142(4) 0.0112(4) -0.0001(3) 0.0001(3) 0.0001(3)
    C1 0.0132(4) 0.0152(5) 0.0128(4) -0.0016(4) 0.0005(4) 0.0008(4)
    C2 0.0107(4) 0.0165(5) 0.0132(5) -0.0008(4) 0.0011(4) 0.0012(4)
    C3 0.0161(5) 0.0168(5) 0.0183(5) 0.0040(4) 0.0003(4) 0.0020(4)
_geom_special_details
;
All e.s.d.'s (except the e.s.d. in the dihedral angle between two l.s. planes)
are estimated using the full covariance matrix. The cell e.s.d.'s are taken
into account individually in the estimation of e.s.d.'s in distances, angles
and torsion angles; correlations between e.s.d.'s in cell parameters are only
used when they are defined by crystal symmetry. An approximate (isotropic)
treatment of cell e.s.d.'s is used for estimating e.s.d.'s involving l.s.
planes.
;
loop_
    _geom_bond_atom_site_label_1
    _geom_bond_atom_site_label_2
    _geom_bond_site_symmetry_2
    _geom_bond_distance
    _geom_bond_publ_flag
    Cu O1 3_666 1.9758(8) ?
    Cu O1 . 1.9758(8) ?
    Cu N1 3_666 2.0046(9) ?
    Cu N1 . 2.0046(9) ?
    Cu O2 4_576 2.5451(10) ?
    Cu O2 2_645 2.5451(10) ?
    O1 C1 . 1.2853(13) ?
    O2 C1 . 1.2396(14) ?
    N1 C3 . 1.4705(15) ?
    N1 C2 . 1.4796(15) ?
    N1 H1A . 0.9300 ?
    C1 C2 . 1.5200(17) ?
    C2 H2A . 0.9900 ?
    C2 H2B . 0.9900 ?
    C3 H3A . 0.9800 ?
    C3 H3B . 0.9800 ?
    C3 H3C . 0.9800 ?
loop_
    _geom_angle_atom_site_label_1
    _geom_angle_atom_site_label_2
    _geom_angle_atom_site_label_3
    _geom_angle_site_symmetry_1
    _geom_angle_site_symmetry_3
    _geom_angle
    _geom_angle_publ_flag
    O1 Cu O1 3_666 . 180.0 ?
    O1 Cu N1 3_666 3_666 83.82(3) ?
    O1 Cu N1 . 3_666 96.18(3) ?
    O1 Cu N1 3_666 . 96.18(3) ?
    O1 Cu N1 . . 83.82(3) ?
    N1 Cu N1 3_666 . 180.0 ?
    O1 Cu O2 3_666 4_576 86.24(3) ?
    O1 Cu O2 . 4_576 93.76(3) ?
    N1 Cu O2 3_666 4_576 94.85(3) ?
    N1 Cu O2 . 4_576 85.15(3) ?
    O1 Cu O2 3_666 2_645 93.76(3) ?
    O1 Cu O2 . 2_645 86.24(3) ?
    N1 Cu O2 3_666 2_645 85.15(3) ?
    N1 Cu O2 . 2_645 94.85(3) ?
    O2 Cu O2 4_576 2_645 180.0 ?
    C1 O1 Cu . . 113.74(7) ?
    C3 N1 C2 . . 112.28(9) ?
    C3 N1 Cu . . 117.79(7) ?
    C2 N1 Cu . . 103.93(7) ?
    C3 N1 H1A . . 107.4 ?
    C2 N1 H1A . . 107.4 ?
    Cu N1 H1A . . 107.4 ?
    O2 C1 O1 . . 124.66(11) ?
    O2 C1 C2 . . 120.34(10) ?
    O1 C1 C2 . . 114.98(10) ?
    N1 C2 C1 . . 109.26(9) ?
    N1 C2 H2A . . 109.8 ?
    C1 C2 H2A . . 109.8 ?
    N1 C2 H2B . . 109.8 ?
    C1 C2 H2B . . 109.8 ?
    H2A C2 H2B . . 108.3 ?
    N1 C3 H3A . . 109.5 ?
    N1 C3 H3B . . 109.5 ?
    H3A C3 H3B . . 109.5 ?
    N1 C3 H3C . . 109.5 ?
    H3A C3 H3C . . 109.5 ?
    H3B C3 H3C . . 109.5 ?
loop_
    _geom_torsion_atom_site_label_1
    _geom_torsion_atom_site_label_2
    _geom_torsion_atom_site_label_3
    _geom_torsion_atom_site_label_4
    _geom_torsion_site_symmetry_1
    _geom_torsion_site_symmetry_2
    _geom_torsion_site_symmetry_3
    _geom_torsion_site_symmetry_4
    _geom_torsion
    _geom_torsion_publ_flag
    O1 Cu O1 C1 3_666 . . .  -6E1(10)
                                     ?
    N1 Cu O1 C1 3_666 . . . 166.53(8) ?
    N1 Cu O1 C1 . . . . -13.47(8) ?
    O2 Cu O1 C1 4_576 . . . 71.23(8) ?
    O2 Cu O1 C1 2_645 . . . -108.77(8) ?
    O1 Cu N1 C3 3_666 . . . -25.85(8) ?
    O1 Cu N1 C3 . . . . 154.15(8) ?
    N1 Cu N1 C3 3_666 . . .  -16E1(10)
                                      ?
    O2 Cu N1 C3 4_576 . . . 59.83(8) ?
    O2 Cu N1 C3 2_645 . . . -120.17(8) ?
    O1 Cu N1 C2 3_666 . . . -150.76(7) ?
    O1 Cu N1 C2 . . . . 29.24(7) ?
    N1 Cu N1 C2 3_666 . . .  8E1(10)
                                    ?
    O2 Cu N1 C2 4_576 . . . -65.08(7) ?
    O2 Cu N1 C2 2_645 . . . 114.92(7) ?
    Cu O1 C1 O2 . . . . 174.29(10) ?
    Cu O1 C1 C2 . . . . -6.96(12) ?
    C3 N1 C2 C1 . . . . -167.81(9) ?
    Cu N1 C2 C1 . . . . -39.44(10) ?
    O2 C1 C2 N1 . . . . -148.69(11) ?
    O1 C1 C2 N1 . . . . 32.50(13) ?
loop_
    _geom_hbond_atom_site_label_D
    _geom_hbond_atom_site_label_H
    _geom_hbond_atom_site_label_A
    _geom_hbond_site_symmetry_A
    _geom_hbond_distance_DH
    _geom_hbond_distance_HA
    _geom_hbond_distance_DA
    _geom_hbond_angle_DHA
    N1 H1A O1 2_645 0.93 2.13 2.9729(13) 149.8
