# Supplementary material for: Crystal structure of anhydrous poly[bis­(μ2-sarcosinato-κ3 O,N:O′)copper(II)]
Source: Acta Crystallogr Sect E Struct Rep Online. 2014 Sep 17;70(Pt 10):207–9. doi: 10.1107/S1600536814020418 (PMC4257172; doi:10.1107/S1600536814020418)
Supplement: Supplementary file 2 [file e-70-00207-Isup2.hkl]

# 
# h,k,l, Fc-squared, Fo-squared, sigma(Fo-squared) and status flag 
# 
data_I
_shelx_title '    mz-25b in P2(1)/c' 
_shelx_refln_list_code          4 
_shelx_F_calc_maximum       78.14 
_exptl_crystal_F_000       246.00 
_reflns_d_resolution_high  0.6191 
 
loop_ 
 _symmetry_equiv_pos_as_xyz 
 'x, y, z' 
 '-x, y+1/2, -z+1/2' 
 '-x, -y, -z' 
 'x, -y-1/2, z-1/2' 
 
_cell_length_a     7.9031 
_cell_length_b     5.9461 
_cell_length_c     8.9907 
_cell_angle_alpha  90.000 
_cell_angle_beta   90.039 
_cell_angle_gamma  90.000 
 
_shelx_F_squared_multiplier     1.000 
 
loop_ 
 _refln_index_h 
 _refln_index_k 
 _refln_index_l 
 _refln_F_squared_calc 
 _refln_F_squared_meas 
 _refln_F_squared_sigma 
 _refln_observed_status 
   2   0   0      180.44      203.12      3.58 o 
   3   0   0     2462.43     2595.78     15.75 o 
   4   0   0     4718.80     5272.97     29.74 o 
   5   0   0     3065.47     3106.64     57.75 o 
   6   0   0     1794.23     1779.73     21.07 o 
   7   0   0      556.30      577.18     12.72 o 
   8   0   0       28.59       33.76      4.44 o 
   9   0   0      194.85      207.88      8.31 o 
  10   0   0      717.64      706.83     26.38 o 
  11   0   0      163.89      156.35     13.23 o 
  12   0   0        6.22        5.85      3.37 o 
   1   1   0       85.77      103.83      1.72 o 
   2   1   0      728.27      710.73     11.14 o 
   3   1   0       62.67       63.11      1.45 o 
   4   1   0        0.33        2.85      0.60 o 
   5   1   0      265.67      258.28      5.36 o 
   6   1   0      340.19      355.20      6.71 o 
   7   1   0       37.99       43.98      2.55 o 
   8   1   0       18.11       18.73      1.74 o 
   9   1   0       80.05       84.98      4.84 o 
  10   1   0       16.11       15.75      2.26 o 
  11   1   0        2.82        0.86      1.56 o 
  12   1   0        0.32        0.07      2.01 o 
   0   2   0        7.60       12.46      0.67 o 
   1   2   0      214.87      181.92      2.15 o 
   2   2   0     1793.27     1730.65     16.41 o 
   3   2   0     2095.99     2020.36     17.95 o 
   4   2   0      807.09      759.05      9.70 o 
   5   2   0      306.03      308.11      5.74 o 
   6   2   0      427.70      433.39      7.41 o 
   7   2   0      826.27      824.25     13.39 o 
   8   2   0      810.75      816.40     15.19 o 
   9   2   0      490.88      496.26     12.35 o 
  10   2   0      313.49      300.89     10.00 o 
  11   2   0      204.60      204.48      8.49 o 
  12   2   0      173.93      171.86     14.35 o 
   1   3   0        2.06        0.85      0.38 o 
   2   3   0      499.79      572.74      8.03 o 
   3   3   0      174.91      185.19      3.86 o 
   4   3   0       62.76       72.09      2.60 o 
   5   3   0       13.91       12.20      1.04 o 
   6   3   0      283.02      285.50      5.37 o 
   7   3   0       94.64       93.59      4.27 o 
   8   3   0       15.24       14.21      1.81 o 
   9   3   0       15.19       17.84      2.69 o 
  10   3   0        2.06        4.29      2.26 o 
  11   3   0        3.66       -0.04      1.35 o 
  12   3   0       30.87       24.31      5.59 o 
   0   4   0     1593.91     1550.87     17.54 o 
   1   4   0     1834.92     1798.06     12.12 o 
   2   4   0     2397.49     2460.73     14.83 o 
   3   4   0     2055.65     2070.93     14.47 o 
   4   4   0      679.59      648.89      8.55 o 
   5   4   0      338.62      341.88      6.72 o 
   6   4   0      831.96      842.33     12.49 o 
   7   4   0      788.39      818.36     13.30 o 
   8   4   0      192.21      176.27      6.92 o 
   9   4   0       52.31       49.72      4.57 o 
  10   4   0       90.45       91.75      7.99 o 
  11   4   0      110.24      112.80      7.17 o 
   1   5   0      132.95      127.90      3.69 o 
   2   5   0       29.20       33.29      1.99 o 
   3   5   0        9.27       15.77      1.50 o 
   4   5   0       36.66       36.09      2.62 o 
   5   5   0        1.13        0.82      0.73 o 
   6   5   0        7.00        7.64      1.42 o 
   7   5   0      235.80      246.72      7.74 o 
   8   5   0      132.78      128.04      7.25 o 
   9   5   0       22.67       24.16      3.58 o 
  10   5   0       11.65        6.98      3.88 o 
   0   6   0      518.36      522.28     13.03 o 
   1   6   0      234.45      240.48      6.28 o 
   2   6   0       74.87       80.12      3.73 o 
   3   6   0      215.93      225.24      5.87 o 
   4   6   0      419.65      424.78      9.71 o 
   5   6   0      308.67      306.30      7.51 o 
   6   6   0      169.30      170.49      7.61 o 
   7   6   0      135.43      139.65      7.28 o 
   8   6   0      164.03      159.70      8.33 o 
   9   6   0      255.78      261.84     14.41 o 
   1   7   0        4.93        6.98      1.72 o 
   2   7   0       13.91       17.31      2.10 o 
   3   7   0        8.09        7.73      1.47 o 
   4   7   0        0.31        2.39      1.57 o 
   5   7   0        1.74        1.23      1.01 o 
   6   7   0       15.11        9.66      2.85 o 
   7   7   0       18.39       17.69      3.71 o 
   8   7   0        9.45       -2.03      2.63 o 
   0   8   0      271.76      257.18     11.11 o 
   1   8   0      390.77      392.46      9.76 o 
   2   8   0      312.46      325.11      9.06 o 
   3   8   0       78.59       81.88      5.63 o 
   4   8   0      162.29      172.96      8.51 o 
   5   8   0      394.43      385.74     13.05 o 
   6   8   0      138.89      140.63     13.14 o 
   1   9   0       18.38       20.59      4.39 o 
   2   9   0        1.57        6.23      4.63 o 
   3   9   0        0.12        1.03      3.13 o 
   4   9   0       49.60       37.71      8.36 o 
 -12   1   1       73.29       71.92      6.72 o 
 -11   1   1      122.16      126.28      8.35 o 
 -10   1   1      538.36      520.38     12.48 o 
  -9   1   1      628.15      644.21     10.77 o 
  -8   1   1      188.68      198.50      7.39 o 
  -7   1   1      284.95      282.53      6.60 o 
  -6   1   1     1440.94     1425.13     17.27 o 
  -5   1   1     2165.08     2078.31     42.97 o 
  -4   1   1     1344.60     1329.34     13.04 o 
  -3   1   1     1439.67     1402.02     19.51 o 
  -2   1   1     1843.58     1741.69     10.35 o 
  -1   1   1     1946.16     1894.51     21.14 o 
   0   1   1     5751.94     5357.79    153.72 o 
   1   1   1     4963.67     4676.46     58.68 o 
   2   1   1      865.93      782.36     12.83 o 
   3   1   1     1589.79     1540.03     24.26 o 
   4   1   1     2545.05     2353.29     40.21 o 
   5   1   1     1229.32     1208.04     15.13 o 
   6   1   1      732.67      724.70      9.57 o 
   7   1   1      860.23      861.69     10.64 o 
   8   1   1      589.82      598.03      9.29 o 
   9   1   1      207.07      220.04      7.76 o 
  10   1   1      247.17      256.35      8.69 o 
  11   1   1      324.55      302.70     13.20 o 
  12   1   1      134.21      138.98      9.46 o 
 -12   2   1        7.02        3.51      2.61 o 
 -11   2   1        9.69        8.42      1.66 o 
 -10   2   1        1.60        0.01      1.19 o 
  -9   2   1       26.73       29.43      3.03 o 
  -8   2   1        6.85        6.06      1.03 o 
  -7   2   1       74.76       71.08      2.93 o 
  -6   2   1        4.87        4.37      0.77 o 
  -5   2   1       76.86       72.19      2.46 o 
  -4   2   1       11.73       14.33      1.04 o 
  -3   2   1      160.48      161.65      3.16 o 
  -2   2   1       14.43       14.30      0.84 o 
  -1   2   1       30.69       32.67      1.15 o 
   0   2   1      244.55      261.57      2.75 o 
   1   2   1      432.40      443.00      5.50 o 
   2   2   1      929.30      985.73      8.56 o 
   3   2   1      513.76      555.63      7.69 o 
   4   2   1      453.87      471.07      8.37 o 
   5   2   1      357.77      333.57     10.05 o 
   6   2   1       91.89       92.19      3.08 o 
   7   2   1      139.32      133.46      4.20 o 
   8   2   1       19.83       21.49      2.61 o 
   9   2   1       48.68       47.00      3.91 o 
  10   2   1        7.36       10.66      2.03 o 
  11   2   1        0.02        1.03      1.76 o 
  12   2   1       15.71       16.29      5.05 o 
 -12   3   1      231.08      210.53     15.39 o 
 -11   3   1      111.50      110.85      6.69 o 
 -10   3   1      146.01      146.27      7.40 o 
  -9   3   1      158.68      169.87      6.81 o 
  -8   3   1      461.84      446.74     10.57 o 
  -7   3   1     1503.72     1486.35     19.18 o 
  -6   3   1      817.40      830.41      9.49 o 
  -5   3   1       35.99       39.60      2.08 o 
  -4   3   1      593.38      578.24      9.55 o 
  -3   3   1     3881.71     3950.34     18.74 o 
  -2   3   1     2637.24     2747.62     17.24 o 
  -1   3   1      408.14      375.49      4.15 o 
   0   3   1     1149.88     1099.53      7.46 o 
   1   3   1     1515.41     1452.47     16.13 o 
   2   3   1     1022.84      947.83      7.69 o 
   3   3   1     1932.03     1898.33     12.86 o 
   4   3   1     1300.49     1317.45     11.31 o 
   5   3   1      318.11      318.11      6.90 o 
   6   3   1      454.57      452.84      9.00 o 
   7   3   1      729.66      753.99     12.56 o 
   8   3   1      287.83      299.70      8.41 o 
   9   3   1      188.96      190.10      6.94 o 
  10   3   1      365.55      380.78     12.13 o 
  11   3   1      154.62      165.25      8.21 o 
 -11   4   1        2.37        4.24      2.48 o 
 -10   4   1        8.53        5.96      1.73 o 
  -9   4   1        5.42        3.48      1.72 o 
  -8   4   1        3.73        6.33      1.93 o 
  -7   4   1        0.12        0.32      0.83 o 
  -6   4   1        0.04        0.65      0.91 o 
  -5   4   1       11.45       15.50      1.43 o 
  -4   4   1        0.31        0.37      0.36 o 
  -3   4   1        3.23        5.10      0.89 o 
  -2   4   1       63.01       63.17      2.37 o 
  -1   4   1       26.01       32.70      1.65 o 
   0   4   1       61.52       60.49      2.18 o 
   1   4   1        0.14        0.52      0.48 o 
   2   4   1      178.05      173.36      3.97 o 
   3   4   1        3.24        2.95      0.65 o 
   4   4   1       68.68       62.11      2.40 o 
   5   4   1        0.34        0.76      0.59 o 
   6   4   1       29.93       29.02      2.48 o 
   7   4   1        1.33        2.10      1.12 o 
   8   4   1        0.01        0.57      1.20 o 
   9   4   1        3.06        1.58      1.29 o 
  10   4   1       14.00       17.36      3.02 o 
  11   4   1        4.25        4.36      3.23 o 
 -10   5   1      109.00      118.59      9.61 o 
  -9   5   1      210.20      209.07      9.49 o 
  -8   5   1      226.41      227.42      9.45 o 
  -7   5   1      125.31      118.98      7.66 o 
  -6   5   1      274.14      279.01      7.44 o 
  -5   5   1      687.63      703.44     10.28 o 
  -4   5   1      569.27      567.76      8.76 o 
  -3   5   1      437.68      437.32      8.54 o 
  -2   5   1      740.31      755.75      9.19 o 
  -1   5   1      654.02      658.05     10.16 o 
   0   5   1      564.90      575.62      7.63 o 
   1   5   1     1161.56     1146.72     15.03 o 
   2   5   1     1126.02     1144.66     12.69 o 
   3   5   1      442.68      454.49      7.59 o 
   4   5   1      398.97      413.59      8.73 o 
   5   5   1      602.17      601.90      9.82 o 
   6   5   1      415.10      408.64      9.47 o 
   7   5   1      306.45      312.89      8.90 o 
   8   5   1      350.84      370.44     10.27 o 
   9   5   1      178.11      173.97      8.99 o 
  10   5   1       65.60       60.23      5.61 o 
  -9   6   1       37.25       41.80      6.12 o 
  -8   6   1        2.84        4.03      2.19 o 
  -7   6   1       39.97       38.93      4.39 o 
  -6   6   1        1.98        2.23      1.04 o 
  -5   6   1        9.19        5.16      1.02 o 
  -4   6   1       64.21       60.80      3.75 o 
  -3   6   1       34.21       26.49      2.44 o 
  -2   6   1       92.04       90.72      3.59 o 
  -1   6   1      131.50      127.99      4.12 o 
   0   6   1      209.95      206.58      5.79 o 
   1   6   1       32.93       33.75      2.37 o 
   2   6   1       76.87       73.47      3.61 o 
   3   6   1        1.99       -0.01      0.88 o 
   4   6   1        0.12        0.12      1.03 o 
   5   6   1        4.34        4.08      1.06 o 
   6   6   1       22.81       26.82      2.71 o 
   7   6   1       40.82       36.86      3.30 o 
   8   6   1       92.49       98.97      6.68 o 
   9   6   1        6.14        7.67      2.16 o 
  -8   7   1       95.81      100.15     12.36 o 
  -7   7   1      125.62      124.30      9.52 o 
  -6   7   1      230.42      218.39      9.82 o 
  -5   7   1      311.06      314.86      8.17 o 
  -4   7   1      251.43      254.96      7.07 o 
  -3   7   1      125.99      127.18      5.70 o 
  -2   7   1      175.07      175.58      5.99 o 
  -1   7   1      481.98      488.21      9.87 o 
   0   7   1      475.80      488.24      9.85 o 
   1   7   1      137.28      139.66      5.34 o 
   2   7   1       76.88       73.91      3.98 o 
   3   7   1      232.79      231.11      8.14 o 
   4   7   1      296.64      294.43     10.01 o 
   5   7   1      207.63      207.94      7.34 o 
   6   7   1      149.43      156.71      7.42 o 
   7   7   1       67.50       74.40     11.10 o 
   8   7   1       47.37       54.40      6.05 o 
  -6   8   1       18.19       18.83      3.65 o 
  -5   8   1       39.13       30.13      4.47 o 
  -4   8   1        1.09        4.50      2.08 o 
  -3   8   1       32.76       32.96      3.88 o 
  -2   8   1        0.37       -0.45      1.82 o 
  -1   8   1       31.16       31.95      3.56 o 
   0   8   1       47.00       42.85      3.98 o 
   1   8   1        9.46        6.56      1.94 o 
   2   8   1       21.27       22.12      3.06 o 
   3   8   1       36.11       32.33      3.61 o 
   4   8   1       18.20       21.84      6.44 o 
   5   8   1       89.00       88.38      6.17 o 
  -3   9   1      102.11       90.67     12.10 o 
  -2   9   1       92.35      108.82      9.34 o 
  -1   9   1      104.01       97.73      8.74 o 
   0   9   1       94.55       93.04     14.67 o 
   1   9   1      161.13      158.53     10.99 o 
   2   9   1      250.94      252.42     13.87 o 
   3   9   1      131.55      153.41     15.36 o 
   4   9   1       43.53       40.53      8.40 o 
 -12   0   2       35.25       34.41      6.55 o 
 -11   0   2       38.05       35.58      6.37 o 
 -10   0   2      512.25      497.31     17.35 o 
  -9   0   2      661.49      626.63     15.61 o 
  -8   0   2       84.32       94.97      5.93 o 
  -7   0   2      130.23      149.52      7.03 o 
  -6   0   2      590.21      593.45     13.29 o 
  -5   0   2      377.22      309.71      7.55 o 
  -4   0   2      496.59      435.02      8.02 o 
  -3   0   2     2581.08     2473.66     29.30 o 
  -2   0   2     1855.18     1739.57     21.28 o 
  -1   0   2       23.41       26.69      1.30 o 
   0   0   2      957.35      846.92     13.50 o 
   1   0   2     4640.37     4598.52     39.94 o 
   2   0   2     3967.63     4112.83    242.01 o 
   3   0   2     4964.15     4801.35     69.68 o 
   4   0   2     2286.73     2340.85     94.46 o 
   5   0   2      518.83      535.61     10.46 o 
   6   0   2     1105.30     1067.84     16.29 o 
   7   0   2     2516.30     2503.90     31.34 o 
   8   0   2     1302.96     1343.64     32.08 o 
   9   0   2      186.72      191.77     13.55 o 
  10   0   2      238.73      230.61     15.46 o 
  11   0   2      470.32      462.36     23.17 o 
  12   0   2      229.62      230.13     17.30 o 
 -12   1   2        1.18        0.72      3.35 o 
 -11   1   2       36.29       36.37      3.58 o 
 -10   1   2       25.69       26.76      3.02 o 
  -9   1   2        1.20        0.50      0.82 o 
  -8   1   2       12.22       13.18      1.64 o 
  -7   1   2        6.57        4.78      0.98 o 
  -6   1   2        0.26       -0.47      0.60 o 
  -5   1   2      107.09      123.18      3.12 o 
  -4   1   2        5.63       10.22      0.63 o 
  -3   1   2     2054.42     2281.62     27.21 o 
  -2   1   2      916.68     1019.14     12.60 o 
  -1   1   2     1042.08     1029.01     17.46 o 
   0   1   2        0.28        3.08      0.64 o 
   1   1   2     4145.00     4584.10     69.02 o 
   2   1   2     2121.89     2331.25     38.29 o 
   3   1   2      128.94      132.95      4.49 o 
   4   1   2       11.66       15.90      1.65 o 
   5   1   2       15.56       13.83      1.22 o 
   6   1   2       69.93       73.82      2.85 o 
   7   1   2      265.77      262.34      5.83 o 
   8   1   2        8.39        7.82      1.55 o 
   9   1   2      177.24      178.51      7.08 o 
  10   1   2       62.04       68.99      6.99 o 
  11   1   2        3.72        1.49      1.67 o 
  12   1   2        0.01        6.21      5.40 o 
 -12   2   2      356.10      346.95     19.18 o 
 -11   2   2      238.16      244.35      9.37 o 
 -10   2   2      161.91      149.86      7.11 o 
  -9   2   2      477.36      474.20     12.00 o 
  -8   2   2      706.38      712.11     11.70 o 
  -7   2   2      814.97      802.69     16.58 o 
  -6   2   2     1903.94     1919.08     13.79 o 
  -5   2   2     2717.25     2768.36     13.82 o 
  -4   2   2     1378.06     1382.12     10.02 o 
  -3   2   2     1405.33     1391.67      9.41 o 
  -2   2   2     4520.23     4631.17     37.75 o 
  -1   2   2     4013.60     4054.98     30.98 o 
   0   2   2     2569.22     2531.86     28.70 o 
   1   2   2     3840.92     4038.96     25.39 o 
   2   2   2      839.70      764.92      7.42 o 
   3   2   2       65.11       52.37      2.57 o 
   4   2   2     1209.97     1199.15     11.09 o 
   5   2   2     1555.03     1521.76     16.40 o 
   6   2   2      283.22      280.60      7.12 o 
   7   2   2       83.36       84.54      3.68 o 
   8   2   2      222.95      232.52      8.41 o 
   9   2   2      141.08      149.37      7.02 o 
  10   2   2       96.65       96.42      5.78 o 
  11   2   2      216.54      230.77     16.03 o 
 -11   3   2        2.28        2.84      1.49 o 
 -10   3   2        3.90        2.74      1.92 o 
  -9   3   2        0.28        0.51      1.23 o 
  -8   3   2       45.02       38.74      3.54 o 
  -7   3   2      182.19      183.33      4.73 o 
  -6   3   2        0.16        0.64      0.63 o 
  -5   3   2      282.82      289.16      5.38 o 
  -4   3   2       27.96       25.10      1.46 o 
  -3   3   2       35.51       43.21      1.79 o 
  -2   3   2       54.92       61.84      2.11 o 
  -1   3   2      255.21      289.17      3.47 o 
   0   3   2      371.70      404.53      3.94 o 
   1   3   2      586.24      572.07      6.48 o 
   2   3   2      190.94      208.11      3.10 o 
   3   3   2        9.45        9.44      0.68 o 
   4   3   2       63.58       63.37      2.91 o 
   5   3   2      137.67      134.15      4.65 o 
   6   3   2       25.31       23.36      2.19 o 
   7   3   2        1.29        1.69      0.97 o 
   8   3   2        7.40        6.96      1.48 o 
   9   3   2        1.79        1.66      1.15 o 
  10   3   2       28.75       34.55      3.82 o 
  11   3   2        0.98        3.87      2.29 o 
 -11   4   2       56.24       47.72      7.97 o 
 -10   4   2       74.43       75.24      7.17 o 
  -9   4   2      240.02      235.16      9.31 o 
  -8   4   2      257.40      259.99      9.39 o 
  -7   4   2      178.90      172.65      7.26 o 
  -6   4   2      164.94      164.32      4.78 o 
  -5   4   2      153.46      160.01      4.39 o 
  -4   4   2      421.52      438.96      8.82 o 
  -3   4   2      820.36      820.96     10.54 o 
  -2   4   2      602.52      609.05      7.24 o 
  -1   4   2      471.29      456.82      6.57 o 
   0   4   2      643.09      627.56      7.25 o 
   1   4   2     1124.94     1078.33     10.90 o 
   2   4   2     1055.71     1006.45     10.70 o 
   3   4   2     1066.25     1101.73      9.87 o 
   4   4   2     1524.16     1550.45     18.44 o 
   5   4   2      906.76      935.78     12.74 o 
   6   4   2      357.85      366.49      8.68 o 
   7   4   2      437.17      427.24      9.21 o 
   8   4   2      696.98      706.24     12.65 o 
   9   4   2      594.83      592.26     12.10 o 
  10   4   2      251.86      260.28     12.62 o 
  11   4   2       76.29       80.12      8.09 o 
 -10   5   2       49.12       46.29      6.15 o 
  -9   5   2        1.39        0.86      3.40 o 
  -8   5   2      150.68      164.51     10.33 o 
  -7   5   2       48.08       51.61      4.23 o 
  -6   5   2       27.82       27.90      2.17 o 
  -5   5   2      102.20      103.57      3.92 o 
  -4   5   2       49.16       44.73      2.48 o 
  -3   5   2       14.09       17.21      1.76 o 
  -2   5   2       94.94       93.64      3.22 o 
  -1   5   2      115.41      106.96      3.31 o 
   0   5   2      795.93      789.78      8.84 o 
   1   5   2       63.67       67.68      2.64 o 
   2   5   2       81.71       74.14      3.26 o 
   3   5   2       11.82       12.65      1.47 o 
   4   5   2      137.30      120.59      4.61 o 
   5   5   2       13.27        8.80      1.56 o 
   6   5   2        0.56        1.43      1.06 o 
   7   5   2        0.97        1.63      1.33 o 
   8   5   2       18.09       21.71      3.02 o 
   9   5   2       10.26       13.36      3.46 o 
  10   5   2        1.30        3.03      2.03 o 
  -9   6   2      152.33      150.90     11.08 o 
  -8   6   2      145.43      141.68     10.30 o 
  -7   6   2      368.77      364.23     12.52 o 
  -6   6   2      541.49      527.19     14.27 o 
  -5   6   2      487.10      501.34      9.37 o 
  -4   6   2      511.76      515.15      9.42 o 
  -3   6   2      503.54      504.46     10.69 o 
  -2   6   2      486.58      496.61      8.21 o 
  -1   6   2      635.90      640.29      9.04 o 
   0   6   2      697.41      703.65      9.36 o 
   1   6   2      443.49      447.47      9.39 o 
   2   6   2      272.31      283.66      7.98 o 
   3   6   2      286.38      293.91      7.47 o 
   4   6   2      192.39      185.57      6.24 o 
   5   6   2      112.02      113.70      5.68 o 
   6   6   2      218.02      226.76      9.42 o 
   7   6   2      214.81      212.75      9.57 o 
   8   6   2       32.96       30.98      4.29 o 
   9   6   2        9.17       11.70      3.14 o 
  -8   7   2        0.29        2.70      4.14 o 
  -7   7   2       17.80       22.00      4.28 o 
  -6   7   2       17.85       16.35      2.80 o 
  -5   7   2       37.95       36.14      3.86 o 
  -4   7   2       35.91       41.05      3.55 o 
  -3   7   2       17.08       20.14      2.41 o 
  -2   7   2        0.05        0.33      1.16 o 
  -1   7   2       84.83       80.07      3.99 o 
   0   7   2       30.44       30.48      2.54 o 
   1   7   2       11.53       14.43      1.84 o 
   2   7   2       74.58       78.30      4.07 o 
   3   7   2       15.73       15.86      2.20 o 
   4   7   2        1.43       -1.07      1.07 o 
   5   7   2       32.08       33.74      3.39 o 
   6   7   2       40.25       38.12      3.75 o 
   7   7   2        1.61        0.66      2.11 o 
   8   7   2        0.03       -3.26      3.26 o 
  -6   8   2       16.91       19.66      4.35 o 
  -5   8   2      108.60      107.52      8.35 o 
  -4   8   2      142.51      135.93      7.71 o 
  -3   8   2       67.63       65.09      7.03 o 
  -2   8   2      118.89      130.73      7.29 o 
  -1   8   2      154.59      156.48      7.92 o 
   0   8   2       73.93       72.05      5.27 o 
   1   8   2      154.96      162.34      7.88 o 
   2   8   2      368.54      378.77     12.09 o 
   3   8   2      212.63      206.23      9.09 o 
   4   8   2       84.90       75.76      7.50 o 
   5   8   2      180.29      169.88     10.03 o 
   6   8   2      236.05      241.69     12.39 o 
  -4   9   2       12.79       24.68      6.08 o 
  -3   9   2       33.96       31.13      6.36 o 
  -2   9   2        1.17        2.14      2.28 o 
  -1   9   2        0.00        0.04      1.81 o 
   0   9   2        0.50       -1.61      1.61 o 
   1   9   2        2.70       -2.56      2.56 o 
   2   9   2       34.48       34.52      3.99 o 
   3   9   2       27.15       29.48      7.15 o 
 -12   1   3      254.03      212.74     15.18 o 
 -11   1   3      180.12      185.41      8.12 o 
 -10   1   3       93.12       89.12      4.58 o 
  -9   1   3      457.81      451.69      9.95 o 
  -8   1   3      858.08      853.94     13.19 o 
  -7   1   3      468.53      467.20      9.52 o 
  -6   1   3      584.28      607.12      9.73 o 
  -5   1   3     1074.27     1026.12     16.76 o 
  -4   1   3      993.49      906.53      9.54 o 
  -3   1   3     2106.29     2188.18     20.20 o 
  -2   1   3     4214.23     4354.47     27.45 o 
  -1   1   3     1315.23     1228.94     21.87 o 
   0   1   3       54.47       39.17      1.28 o 
   1   1   3     3186.31     3341.66     25.92 o 
   2   1   3     6106.55     6491.45     26.00 o 
   3   1   3      950.47      915.87      6.68 o 
   4   1   3      354.83      322.54     10.40 o 
   5   1   3     1189.94     1145.59     11.67 o 
   6   1   3      989.40     1004.26     10.97 o 
   7   1   3      582.34      579.06     15.76 o 
   8   1   3      555.32      550.23     11.93 o 
   9   1   3      248.48      251.22     11.45 o 
  10   1   3       88.99       84.63     12.00 o 
  11   1   3      258.42      271.58     12.99 o 
 -11   2   3       11.58        8.00      1.90 o 
 -10   2   3       35.50       43.05      3.93 o 
  -9   2   3        0.62        1.03      0.98 o 
  -8   2   3       70.67       68.82      3.81 o 
  -7   2   3       34.57       34.33      2.53 o 
  -6   2   3      102.20       92.59      3.82 o 
  -5   2   3      206.56      216.32      4.67 o 
  -4   2   3       15.83       15.28      1.20 o 
  -3   2   3      434.81      494.93      5.51 o 
  -2   2   3        0.45        1.29      0.40 o 
  -1   2   3      353.47      422.73      9.12 o 
   0   2   3       20.85       23.35      1.17 o 
   1   2   3        3.30        6.36      0.62 o 
   2   2   3       68.76       76.07      2.09 o 
   3   2   3       27.40       35.05      2.14 o 
   4   2   3       18.22       15.50      2.08 o 
   5   2   3        8.49        9.81      1.64 o 
   6   2   3        0.30        1.37      0.80 o 
   7   2   3        1.03       -0.03      0.75 o 
   8   2   3        3.04        1.20      1.04 o 
   9   2   3        3.24        3.21      2.06 o 
  10   2   3        0.19       -0.78      1.54 o 
  11   2   3       15.36       13.61      3.19 o 
 -11   3   3      174.22      175.52     10.99 o 
 -10   3   3      300.46      302.13     14.02 o 
  -9   3   3      315.33      301.88      9.92 o 
  -8   3   3      155.76      160.20      5.81 o 
  -7   3   3      277.46      282.85      7.22 o 
  -6   3   3     1001.77      983.31      9.00 o 
  -5   3   3     1424.19     1418.57     11.49 o 
  -4   3   3      927.35      933.76      8.82 o 
  -3   3   3      462.76      442.83      4.44 o 
  -2   3   3      726.47      710.59      7.88 o 
  -1   3   3     2416.80     2445.89     21.84 o 
   0   3   3     3525.75     3608.79     31.78 o 
   1   3   3     1334.65     1330.37      7.40 o 
   2   3   3      229.12      216.52      3.23 o 
   3   3   3      782.69      760.11     10.70 o 
   4   3   3     2017.67     2065.94     19.44 o 
   5   3   3     1158.84     1171.79     16.15 o 
   6   3   3      250.92      242.30      8.00 o 
   7   3   3      213.61      196.74      7.86 o 
   8   3   3      382.51      393.17     11.78 o 
   9   3   3      358.33      380.79     12.17 o 
  10   3   3      207.32      222.72      9.58 o 
  11   3   3       82.99       74.27     10.19 o 
 -11   4   3        2.50        3.15      2.28 o 
 -10   4   3       20.67       20.85      4.31 o 
  -9   4   3       32.51       29.14      4.57 o 
  -8   4   3       70.49       80.60      5.96 o 
  -7   4   3       25.20       32.35      2.57 o 
  -6   4   3      241.50      235.65      6.67 o 
  -5   4   3       60.23       61.23      2.71 o 
  -4   4   3      156.75      152.43      3.99 o 
  -3   4   3       10.99       13.49      1.22 o 
  -2   4   3       32.47       36.63      1.75 o 
  -1   4   3        9.11        9.70      0.73 o 
   0   4   3       14.50       11.42      0.96 o 
   1   4   3       44.90       43.16      1.80 o 
   2   4   3      195.22      199.65      3.93 o 
   3   4   3      130.56      120.18      3.16 o 
   4   4   3       89.29       81.46      3.97 o 
   5   4   3        5.08        2.71      1.00 o 
   6   4   3      103.12      100.58      4.61 o 
   7   4   3        0.29       -1.26      1.26 o 
   8   4   3        1.53       -1.69      2.01 o 
   9   4   3       65.55       65.38      5.33 o 
  10   4   3        2.34       -0.89      1.99 o 
  11   4   3       37.38       36.80      7.67 o 
 -10   5   3       55.50       49.13      8.24 o 
  -9   5   3      173.30      188.61     11.80 o 
  -8   5   3      376.00      407.50     16.45 o 
  -7   5   3      239.27      236.67      9.40 o 
  -6   5   3      248.20      232.00      6.98 o 
  -5   5   3      431.56      426.59      9.94 o 
  -4   5   3      299.22      310.02      7.13 o 
  -3   5   3      292.25      304.42      6.02 o 
  -2   5   3      874.75      870.98     12.08 o 
  -1   5   3      916.79      931.83      9.51 o 
   0   5   3      227.62      223.99      4.64 o 
   1   5   3      303.03      312.56      5.52 o 
   2   5   3      731.27      725.59     10.15 o 
   3   5   3      458.10      449.02      8.47 o 
   4   5   3      449.92      450.58      9.97 o 
   5   5   3      561.19      584.57     12.13 o 
   6   5   3      188.62      199.14      7.77 o 
   7   5   3       96.70       97.98      5.83 o 
   8   5   3      302.41      299.20     10.99 o 
   9   5   3      290.25      306.58     11.70 o 
  10   5   3       97.97       76.27      7.77 o 
  -8   6   3       22.02       24.22      4.47 o 
  -7   6   3       13.41       15.18      2.56 o 
  -6   6   3        0.07       -0.23      1.40 o 
  -5   6   3        0.04        0.60      1.93 o 
  -4   6   3        0.19        0.05      1.07 o 
  -3   6   3        0.22        1.27      1.05 o 
  -2   6   3        6.63        8.36      1.40 o 
  -1   6   3        5.16        4.92      0.90 o 
   0   6   3        0.39        0.86      0.66 o 
   1   6   3        0.18        1.35      0.76 o 
   2   6   3        0.03        0.22      0.76 o 
   3   6   3        4.78        5.44      1.07 o 
   4   6   3        0.19       -0.17      1.06 o 
   5   6   3       11.40       11.46      2.06 o 
   6   6   3        0.22        0.84      1.08 o 
   7   6   3       10.29        7.99      2.12 o 
   8   6   3        0.64       -0.05      1.41 o 
   9   6   3        4.66        5.34      2.42 o 
  -7   7   3      160.03      171.04      9.22 o 
  -6   7   3      144.93      140.51     10.33 o 
  -5   7   3      121.98      130.64      7.44 o 
  -4   7   3      393.17      391.90     10.60 o 
  -3   7   3      566.51      563.31     12.27 o 
  -2   7   3      167.91      174.48      6.64 o 
  -1   7   3       83.43       79.67      4.38 o 
   0   7   3      330.30      324.93     13.44 o 
   1   7   3      561.94      547.78     13.45 o 
   2   7   3      483.91      462.82     12.52 o 
   3   7   3      247.78      253.97      9.55 o 
   4   7   3       48.66       49.59      5.28 o 
   5   7   3       55.41       46.48      5.19 o 
   6   7   3      366.51      380.28     15.30 o 
   7   7   3      399.76      418.38     16.64 o 
   8   7   3       46.04       34.93      7.00 o 
  -6   8   3       13.46       11.46      4.37 o 
  -5   8   3        4.27        4.73      5.53 o 
  -4   8   3       13.31       16.25      2.98 o 
  -3   8   3       10.26       10.21      2.00 o 
  -2   8   3       10.13       12.29      2.18 o 
  -1   8   3       10.12       10.26      2.38 o 
   0   8   3        0.95       -2.26      2.26 o 
   1   8   3        2.24        2.18      1.63 o 
   2   8   3       18.91       17.12      2.69 o 
   3   8   3       20.06       17.78      4.19 o 
   4   8   3        1.59       -0.44      1.67 o 
   5   8   3        0.84        0.92      1.98 o 
   6   8   3       19.00       12.49      3.33 o 
  -3   9   3       94.51      103.81     11.82 o 
  -2   9   3       75.01       73.53     11.35 o 
  -1   9   3      126.10      111.05      8.91 o 
   0   9   3      133.83      131.42      9.71 o 
   1   9   3       27.88       26.85      4.18 o 
   2   9   3       20.01       16.59      4.67 o 
   3   9   3      141.72      138.22     12.79 o 
 -11   0   4      278.12      290.23     12.46 o 
 -10   0   4      136.12      139.32      8.44 o 
  -9   0   4      359.62      335.35     12.79 o 
  -8   0   4     1310.73     1274.51     23.98 o 
  -7   0   4     1542.83     1464.62     26.04 o 
  -6   0   4      457.08      468.54     12.53 o 
  -5   0   4      301.04      333.79      9.32 o 
  -4   0   4     1628.07     1616.30     56.23 o 
  -3   0   4     2601.63     2534.82     38.95 o 
  -2   0   4     1159.13     1128.39     14.40 o 
  -1   0   4      225.88      176.68      3.76 o 
   0   0   4      494.50      445.37      6.25 o 
   1   0   4     1219.59     1215.79     13.68 o 
   2   0   4      984.79      945.89     16.62 o 
   3   0   4      334.85      306.38      6.50 o 
   4   0   4       92.98       89.10      6.91 o 
   5   0   4      570.92      573.52     19.83 o 
   6   0   4     1039.37     1032.90     29.08 o 
   7   0   4      386.02      382.51     18.63 o 
   8   0   4      118.62      110.64     10.57 o 
   9   0   4      209.88      206.14     14.89 o 
  10   0   4      318.10      307.54     19.04 o 
  11   0   4      257.04      258.52     18.04 o 
 -11   1   4       45.74       48.52      4.51 o 
 -10   1   4       73.89       76.97      4.55 o 
  -9   1   4        9.16        5.67      1.53 o 
  -8   1   4        3.21        0.47      1.06 o 
  -7   1   4       58.69       55.12      3.34 o 
  -6   1   4       40.70       32.53      2.38 o 
  -5   1   4      177.94      177.67      3.98 o 
  -4   1   4      623.46      670.36      5.99 o 
  -3   1   4      114.76      120.50      2.67 o 
  -2   1   4        2.02        2.92      0.34 o 
  -1   1   4      141.94      150.83      4.55 o 
   0   1   4      207.51      242.48      2.61 o 
   1   1   4       78.24       92.83      2.54 o 
   2   1   4      257.62      260.05      4.49 o 
   3   1   4        0.06        3.07      0.78 o 
   4   1   4      663.74      673.65      7.50 o 
   5   1   4      156.68      143.10      5.39 o 
   6   1   4      148.96      141.46      7.51 o 
   7   1   4       13.74       17.51      2.93 o 
   8   1   4      234.71      215.75      7.91 o 
   9   1   4      151.26      159.46      7.37 o 
  10   1   4        8.39        7.72      2.97 o 
  11   1   4        0.02       -2.34      2.34 o 
 -11   2   4      159.34      148.05     13.74 o 
 -10   2   4       98.06       86.69      7.46 o 
  -9   2   4      215.59      227.50      8.41 o 
  -8   2   4      433.98      464.64     14.68 o 
  -7   2   4      105.80      115.29      4.75 o 
  -6   2   4      196.73      203.49      5.82 o 
  -5   2   4     1643.44     1652.31     12.94 o 
  -4   2   4     1594.09     1560.99     12.42 o 
  -3   2   4      710.13      673.40      7.69 o 
  -2   2   4     2035.01     2013.65     22.43 o 
  -1   2   4     3366.78     3270.97    140.06 o 
   0   2   4     1793.77     1762.50     23.80 o 
   1   2   4     2275.38     2285.55     16.65 o 
   2   2   4     4395.63     4561.56     26.77 o 
   3   2   4     2407.07     2398.59     52.18 o 
   4   2   4     1009.11      953.04     22.94 o 
   5   2   4     1353.12     1274.23     25.50 o 
   6   2   4      848.24      808.32     13.83 o 
   7   2   4      346.06      346.02     11.77 o 
   8   2   4      630.86      673.77     24.61 o 
   9   2   4      515.29      537.29     17.91 o 
  10   2   4       47.46       53.28      6.09 o 
  11   2   4       27.71       28.54      4.63 o 
 -11   3   4        3.24        6.56      3.17 o 
 -10   3   4        3.51        5.62      2.37 o 
  -9   3   4        7.99        4.25      2.14 o 
  -8   3   4        1.68        2.91      0.99 o 
  -7   3   4        0.68        0.59      0.68 o 
  -6   3   4       70.75       68.78      3.00 o 
  -5   3   4      239.85      240.58      5.79 o 
  -4   3   4      106.66      105.56      5.19 o 
  -3   3   4       13.48       13.59      0.75 o 
  -2   3   4       33.47       29.84      0.80 o 
  -1   3   4       66.77       71.22      2.56 o 
   0   3   4       85.59       81.50      3.01 o 
   1   3   4       70.20       73.09      2.17 o 
   2   3   4        2.09        1.47      0.38 o 
   3   3   4       81.21       86.85      2.23 o 
   4   3   4       26.08       31.07      2.22 o 
   5   3   4        2.49        3.17      1.24 o 
   6   3   4       34.66       31.37      2.92 o 
   7   3   4       54.23       43.68      3.88 o 
   8   3   4       14.48       15.42      2.67 o 
   9   3   4       30.11       30.21      3.60 o 
  10   3   4       62.64       58.10      5.08 o 
  11   3   4       13.19       12.53      3.31 o 
 -10   4   4      332.61      343.07     18.46 o 
  -9   4   4      190.96      179.17     17.36 o 
  -8   4   4      190.79      177.03     10.51 o 
  -7   4   4      438.31      453.98     10.03 o 
  -6   4   4     1036.86     1001.40     17.08 o 
  -5   4   4     1015.89      994.73     12.52 o 
  -4   4   4      236.00      240.72      5.03 o 
  -3   4   4       52.78       62.75      2.34 o 
  -2   4   4      495.45      500.86      6.76 o 
  -1   4   4     1789.10     1732.16     13.77 o 
   0   4   4      934.12      886.22     19.36 o 
   1   4   4       33.70       34.76      1.66 o 
   2   4   4       49.02       60.63      2.30 o 
   3   4   4      302.53      301.48      7.14 o 
   4   4   4      586.97      560.64     10.48 o 
   5   4   4      573.48      604.87     10.43 o 
   6   4   4      203.72      216.44      8.19 o 
   7   4   4       61.31       59.72      4.74 o 
   8   4   4      122.20      120.59      7.01 o 
   9   4   4      269.46      289.04     11.36 o 
  10   4   4      244.91      267.21     11.28 o 
  -9   5   4        2.87        0.23      2.26 o 
  -8   5   4        1.00       -0.47      2.07 o 
  -7   5   4       34.47       38.18      3.89 o 
  -6   5   4       19.90       19.48      2.71 o 
  -5   5   4       35.81       30.08      3.11 o 
  -4   5   4      115.62      114.35      4.81 o 
  -3   5   4       12.49       12.19      1.21 o 
  -2   5   4        2.72        2.89      1.00 o 
  -1   5   4      104.89      104.66      4.23 o 
   0   5   4      176.29      181.53      3.83 o 
   1   5   4        0.05        0.36      0.86 o 
   2   5   4       27.99       25.33      1.72 o 
   3   5   4        3.57        3.75      0.98 o 
   4   5   4        6.97        7.99      1.42 o 
   5   5   4        5.70        7.05      1.58 o 
   6   5   4       10.98       11.65      2.02 o 
   7   5   4       17.10       22.73      3.01 o 
   8   5   4        8.47        5.05      1.64 o 
   9   5   4        1.38        1.51      1.99 o 
  10   5   4        1.74        1.45      2.37 o 
  -8   6   4      163.30      175.75     11.63 o 
  -7   6   4      169.21      168.46      8.60 o 
  -6   6   4       69.31       71.90      5.40 o 
  -5   6   4       66.04       66.21      5.00 o 
  -4   6   4      480.26      477.18     15.83 o 
  -3   6   4     1014.05     1013.97     17.88 o 
  -2   6   4      439.02      460.34     10.03 o 
  -1   6   4      127.38      128.54      5.15 o 
   0   6   4      412.93      416.77      9.02 o 
   1   6   4      913.30      921.24     14.75 o 
   2   6   4      888.96      908.61     19.71 o 
   3   6   4      592.56      616.81     16.63 o 
   4   6   4      270.26      261.13     12.88 o 
   5   6   4      157.77      159.51     17.94 o 
   6   6   4      300.49      309.17     13.53 o 
   7   6   4      420.76      449.55     16.93 o 
   8   6   4      187.04      184.98     11.37 o 
   9   6   4       48.89       41.60      7.82 o 
  -7   7   4        4.75        4.94      2.04 o 
  -6   7   4       43.61       35.34      4.21 o 
  -5   7   4       63.72       69.97      5.62 o 
  -4   7   4        0.15        1.41      1.58 o 
  -3   7   4        6.03        2.33      2.52 o 
  -2   7   4       42.96       44.14      3.59 o 
  -1   7   4        3.01        0.43      1.34 o 
   0   7   4        0.61        0.26      1.16 o 
   1   7   4       68.05       69.10      5.00 o 
   2   7   4        0.31        4.58      1.88 o 
   3   7   4       98.70      104.06      7.60 o 
   4   7   4        1.20        0.81      1.74 o 
   5   7   4        1.97        4.45      3.97 o 
   6   7   4       48.21       42.86      5.55 o 
   7   7   4       22.70       25.19      4.45 o 
   8   7   4        0.08       -0.68      3.18 o 
  -5   8   4      113.50      108.71      7.35 o 
  -4   8   4      116.82      120.17      7.53 o 
  -3   8   4      126.70      136.24      7.68 o 
  -2   8   4      136.48      136.13      6.52 o 
  -1   8   4       87.37       92.35      6.31 o 
   0   8   4       65.25       53.83      7.58 o 
   1   8   4      106.86       96.89      7.43 o 
   2   8   4      100.24       97.66      7.59 o 
   3   8   4       45.29       45.48      6.99 o 
   4   8   4       53.88       56.02      6.14 o 
   5   8   4       97.51       96.70      8.14 o 
  -1   9   4        0.73       -1.72      2.76 o 
   0   9   4        5.46       -2.50     18.95 o 
   1   9   4       30.19       30.62      5.60 o 
   2   9   4        4.42        4.10      2.89 o 
 -11   1   5      211.79      209.19     11.79 o 
 -10   1   5      140.31      134.27      7.42 o 
  -9   1   5      211.68      203.16      7.48 o 
  -8   1   5      770.96      769.83     16.06 o 
  -7   1   5      681.01      689.58     12.11 o 
  -6   1   5      203.95      205.26      8.82 o 
  -5   1   5      756.55      802.72      9.62 o 
  -4   1   5     1885.46     1894.68     12.20 o 
  -3   1   5     1126.45     1134.90     10.35 o 
  -2   1   5      929.64      862.64      9.53 o 
  -1   1   5     1727.22     1708.57     16.79 o 
   0   1   5     1503.16     1557.14     16.07 o 
   1   1   5     1053.18     1017.80      9.14 o 
   2   1   5     1659.08     1689.17     18.02 o 
   3   1   5     1391.30     1420.50     18.53 o 
   4   1   5      520.17      516.38      6.97 o 
   5   1   5      657.40      667.53      8.08 o 
   6   1   5      815.17      796.94     14.67 o 
   7   1   5      305.00      312.82      9.64 o 
   8   1   5      242.29      237.06      8.79 o 
   9   1   5      414.70      417.13     11.79 o 
  10   1   5      163.43      181.36     10.84 o 
  11   1   5       38.31       38.34      5.24 o 
 -11   2   5       23.39       32.41      4.99 o 
 -10   2   5        0.78        0.15      1.93 o 
  -9   2   5       20.64       17.15      2.72 o 
  -8   2   5        9.13       10.27      1.73 o 
  -7   2   5        0.62        0.46      0.85 o 
  -6   2   5       31.12       33.93      2.07 o 
  -5   2   5       78.94       88.02      3.18 o 
  -4   2   5       56.45       71.68      3.58 o 
  -3   2   5      512.91      509.64      7.83 o 
  -2   2   5        0.32        1.84      0.43 o 
  -1   2   5      653.18      697.96     10.18 o 
   0   2   5       55.90       53.16      2.83 o 
   1   2   5      662.02      706.76      6.69 o 
   2   2   5      282.75      270.97      4.26 o 
   3   2   5       81.41       96.09      3.18 o 
   4   2   5       97.65       83.77      2.87 o 
   5   2   5        2.43        3.16      1.26 o 
   6   2   5       60.36       59.54      3.98 o 
   7   2   5       96.26       96.84      5.39 o 
   8   2   5        2.92        0.35      1.16 o 
   9   2   5       64.78       69.76      6.70 o 
  10   2   5        0.01        0.16      1.88 o 
  11   2   5       31.41       33.55      6.64 o 
 -11   3   5      224.05      218.22     16.74 o 
 -10   3   5      381.42      372.25     16.16 o 
  -9   3   5      118.98      115.42      8.71 o 
  -8   3   5       91.62       92.82      5.87 o 
  -7   3   5      504.11      489.50     15.82 o 
  -6   3   5      716.39      723.61     11.63 o 
  -5   3   5      439.29      453.58      7.41 o 
  -4   3   5      485.43      472.39      6.46 o 
  -3   3   5      676.74      665.36     16.64 o 
  -2   3   5      848.85      876.81     13.00 o 
  -1   3   5     1247.10     1198.03     25.07 o 
   0   3   5     1226.19     1175.04     16.46 o 
   1   3   5      513.73      516.45      7.88 o 
   2   3   5      585.82      610.24      8.13 o 
   3   3   5     1375.13     1368.21     15.91 o 
   4   3   5      774.04      756.37     11.00 o 
   5   3   5      310.44      305.32      8.87 o 
   6   3   5      549.72      541.02     15.26 o 
   7   3   5      464.38      465.07     15.32 o 
   8   3   5      145.58      132.74      8.73 o 
   9   3   5      169.30      171.83      8.59 o 
  10   3   5      293.15      300.93     11.77 o 
  11   3   5      147.61      136.97     13.13 o 
 -10   4   5       16.82       15.78      3.78 o 
  -9   4   5       31.67       29.51      5.42 o 
  -8   4   5       25.11       22.11      3.09 o 
  -7   4   5       50.68       54.80      3.65 o 
  -6   4   5       18.20       22.77      3.02 o 
  -5   4   5       13.38       16.57      2.46 o 
  -4   4   5        0.01       -0.43      1.11 o 
  -3   4   5       19.75       17.38      2.16 o 
  -2   4   5       74.20       72.94      4.96 o 
  -1   4   5       97.59      103.78      4.69 o 
   0   4   5      179.53      177.86      5.90 o 
   1   4   5      166.65      160.33      5.31 o 
   2   4   5      206.45      196.18      4.02 o 
   3   4   5       69.20       71.32      3.20 o 
   4   4   5       71.85       64.83      3.16 o 
   5   4   5        5.18        5.60      1.19 o 
   6   4   5        0.12       -0.23      1.45 o 
   7   4   5        0.13       -1.31      1.31 o 
   8   4   5        9.98       10.84      2.39 o 
   9   4   5       16.52       17.84      3.07 o 
  10   4   5       48.24       44.90      4.76 o 
  -9   5   5      127.87      128.17     10.00 o 
  -8   5   5      238.96      235.87     17.45 o 
  -7   5   5      207.43      209.60      7.42 o 
  -6   5   5      257.08      257.37      9.55 o 
  -5   5   5      613.18      587.53     13.89 o 
  -4   5   5      536.85      516.47     12.57 o 
  -3   5   5      237.80      237.25      8.28 o 
  -2   5   5      406.09      405.42     10.36 o 
  -1   5   5      659.50      668.39     12.73 o 
   0   5   5      484.41      483.75     10.38 o 
   1   5   5      537.81      540.21     10.36 o 
   2   5   5      621.22      664.59     22.06 o 
   3   5   5      215.34      226.34      8.27 o 
   4   5   5      119.29      117.69      5.15 o 
   5   5   5      420.86      408.22     10.38 o 
   6   5   5      393.60      402.85     11.29 o 
   7   5   5      114.71      114.30      6.69 o 
   8   5   5       97.31      100.79      6.60 o 
   9   5   5      110.00      110.14      9.07 o 
  -8   6   5       25.94       30.05      5.04 o 
  -7   6   5        2.38        0.82      4.27 o 
  -6   6   5       23.40       26.08      3.38 o 
  -5   6   5        0.75       -0.29      2.10 o 
  -4   6   5        4.77        1.25      1.98 o 
  -3   6   5       10.70        7.99      1.54 o 
  -2   6   5       10.90        8.81      1.85 o 
  -1   6   5        0.16        0.53      1.16 o 
   0   6   5       21.39       21.17      2.38 o 
   1   6   5        5.72        5.44      1.27 o 
   2   6   5        6.17        6.29      2.64 o 
   3   6   5       33.28       36.67      4.30 o 
   4   6   5       86.83       94.08      7.04 o 
   5   6   5        4.37        6.06      2.10 o 
   6   6   5       23.24       29.07      4.69 o 
   7   6   5       23.46       24.39      4.23 o 
   8   6   5       30.26       38.14      5.71 o 
  -7   7   5      140.30      142.57     14.07 o 
  -6   7   5       66.61       60.57      6.16 o 
  -5   7   5       27.83       28.00      3.54 o 
  -4   7   5      132.71      129.51      7.34 o 
  -3   7   5      427.65      430.59     12.83 o 
  -2   7   5      284.73      285.32     11.49 o 
  -1   7   5       91.84       95.59      5.68 o 
   0   7   5      144.74      145.37      6.65 o 
   1   7   5      196.62      190.48     10.02 o 
   2   7   5      184.72      180.11      9.85 o 
   3   7   5      322.34      319.97     13.44 o 
   4   7   5      328.27      326.82     14.20 o 
   5   7   5       97.67      100.75      8.23 o 
   6   7   5       46.52       47.69      5.92 o 
   7   7   5      136.72      130.38     15.10 o 
  -4   8   5        0.20       -0.85      1.87 o 
  -3   8   5       15.13       12.45      2.86 o 
  -2   8   5        4.74        5.71      1.87 o 
  -1   8   5       13.89       15.83      2.65 o 
   0   8   5        1.74        5.35      2.33 o 
   1   8   5        2.83        4.20      5.70 o 
   2   8   5        0.22       -1.61      2.40 o 
   3   8   5        0.86        1.87      1.76 o 
   4   8   5        4.23        3.43      2.16 o 
 -11   0   6       76.51       79.71      7.51 o 
 -10   0   6      478.92      479.20     18.00 o 
  -9   0   6      375.99      360.48     15.18 o 
  -8   0   6      216.72      228.87     11.52 o 
  -7   0   6      741.98      778.89     19.65 o 
  -6   0   6      956.35      957.41     26.87 o 
  -5   0   6      829.59      846.66     16.56 o 
  -4   0   6     2149.34     2177.76     29.58 o 
  -3   0   6     2209.57     2202.76     21.05 o 
  -2   0   6     1070.00     1122.56     18.48 o 
  -1   0   6     2066.87     2029.09     59.25 o 
   0   0   6     3270.88     3338.35     48.61 o 
   1   0   6     1300.62     1327.06     18.40 o 
   2   0   6      469.81      454.46     13.07 o 
   3   0   6     2108.35     2067.88     31.80 o 
   4   0   6     1639.00     1542.68     31.06 o 
   5   0   6       31.54       45.86      6.13 o 
   6   0   6       76.23       66.43      8.10 o 
   7   0   6      585.69      534.63     23.78 o 
   8   0   6      310.32      311.66     18.77 o 
   9   0   6      118.02      142.17     13.33 o 
  10   0   6       68.80       85.53     10.83 o 
  11   0   6        2.95        2.78      3.40 o 
 -11   1   6      109.08      113.68      7.35 o 
 -10   1   6       59.72       61.35      4.62 o 
  -9   1   6        0.99        2.48      1.32 o 
  -8   1   6       31.05       30.32      2.99 o 
  -7   1   6        0.25       -0.27      0.98 o 
  -6   1   6      367.82      358.01      8.50 o 
  -5   1   6      278.82      279.07      5.13 o 
  -4   1   6      127.07      129.40      2.91 o 
  -3   1   6      347.93      334.19      7.63 o 
  -2   1   6        0.39        0.53      0.32 o 
  -1   1   6       53.83       58.60      1.54 o 
   0   1   6       28.64       26.33      1.06 o 
   1   1   6      181.42      198.43      4.05 o 
   2   1   6      290.07      308.91      5.98 o 
   3   1   6      264.55      266.44     10.46 o 
   4   1   6       25.24       23.89      2.90 o 
   5   1   6        2.65        7.12      2.91 o 
   6   1   6       60.95       61.79      4.37 o 
   7   1   6       42.06       37.06      3.62 o 
   8   1   6        4.09        1.84      2.07 o 
   9   1   6       11.90       15.46      2.56 o 
  10   1   6        3.42        7.75      5.98 o 
  11   1   6       12.98       12.97      4.77 o 
 -11   2   6      243.14      235.38     17.58 o 
 -10   2   6      162.09      147.46      8.31 o 
  -9   2   6       76.15       71.25      5.55 o 
  -8   2   6      267.80      249.26      9.78 o 
  -7   2   6      540.36      522.58     13.30 o 
  -6   2   6      281.71      289.89      8.26 o 
  -5   2   6      182.40      201.22      5.19 o 
  -4   2   6      306.13      324.23      6.00 o 
  -3   2   6      270.93      258.47      5.35 o 
  -2   2   6      429.86      414.42     12.40 o 
  -1   2   6      911.74      893.75     12.23 o 
   0   2   6      655.60      639.87     15.04 o 
   1   2   6      294.84      276.76      4.96 o 
   2   2   6      507.75      478.69      6.46 o 
   3   2   6      841.48      868.45     11.41 o 
   4   2   6      690.52      728.45     10.32 o 
   5   2   6      754.41      758.48     13.89 o 
   6   2   6      825.01      794.60     23.35 o 
   7   2   6      351.93      360.85     10.75 o 
   8   2   6      172.77      180.80      7.96 o 
   9   2   6      355.57      339.22     14.82 o 
  10   2   6      413.78      415.37     17.01 o 
 -10   3   6       18.79       23.31      4.73 o 
  -9   3   6       55.45       59.59      5.30 o 
  -8   3   6        0.49        0.74      1.26 o 
  -7   3   6        0.00       -0.03      1.11 o 
  -6   3   6       65.53       68.81      3.72 o 
  -5   3   6       36.40       41.78      3.28 o 
  -4   3   6        0.75        1.23      0.79 o 
  -3   3   6        4.31        3.19      1.06 o 
  -2   3   6       30.12       38.37      3.17 o 
  -1   3   6      160.90      152.89      5.66 o 
   0   3   6        0.17        0.77      0.79 o 
   1   3   6       36.18       35.23      1.87 o 
   2   3   6      104.21       97.45      2.20 o 
   3   3   6      285.15      273.61      5.38 o 
   4   3   6       24.50       27.26      2.25 o 
   5   3   6        3.20        3.56      1.15 o 
   6   3   6       15.98        9.71      2.35 o 
   7   3   6        1.91        4.21      2.10 o 
   8   3   6        0.22        2.58      2.18 o 
   9   3   6       44.86       37.74      4.40 o 
  10   3   6        0.51       -2.95      2.95 o 
  -9   4   6      245.07      239.88     13.30 o 
  -8   4   6      215.44      204.44      9.00 o 
  -7   4   6      309.35      320.70      8.91 o 
  -6   4   6      360.43      373.83     12.76 o 
  -5   4   6      564.45      549.73     12.59 o 
  -4   4   6     1219.73     1205.29     18.31 o 
  -3   4   6     1313.26     1338.69     26.11 o 
  -2   4   6      541.34      534.56     11.57 o 
  -1   4   6      372.62      392.77      9.67 o 
   0   4   6      945.51      960.13     14.59 o 
   1   4   6     1385.92     1352.85     16.61 o 
   2   4   6     1005.21      997.27     13.07 o 
   3   4   6      375.61      397.27      8.65 o 
   4   4   6       92.42       91.19      3.71 o 
   5   4   6      163.30      154.53      6.67 o 
   6   4   6      474.51      477.21     12.70 o 
   7   4   6      319.32      318.36     11.13 o 
   8   4   6       30.20       31.45      3.82 o 
   9   4   6       14.57       11.54      2.82 o 
  10   4   6       77.88       73.01      7.24 o 
  -8   5   6      104.14      113.88      9.14 o 
  -7   5   6        9.68        9.84      1.62 o 
  -6   5   6       60.39       63.98      4.95 o 
  -5   5   6        2.61        1.97      1.33 o 
  -4   5   6      143.45      142.51      6.82 o 
  -3   5   6        0.03       -0.38      1.21 o 
  -2   5   6      130.27      124.69      6.03 o 
  -1   5   6       62.14       63.19      4.13 o 
   0   5   6       13.31       13.28      1.87 o 
   1   5   6        1.56        1.53      1.13 o 
   2   5   6        0.16        0.80      0.90 o 
   3   5   6      109.93      105.55      6.86 o 
   4   5   6      294.22      296.28     11.98 o 
   5   5   6       20.71       18.13      3.20 o 
   6   5   6       20.63       22.54      3.92 o 
   7   5   6        8.78        9.28      2.97 o 
   8   5   6       51.37       48.02      6.13 o 
   9   5   6        8.53        3.16      3.34 o 
  -7   6   6      158.42      159.05      8.48 o 
  -6   6   6      177.76      175.02      8.66 o 
  -5   6   6       73.76       70.11      5.37 o 
  -4   6   6       47.30       40.69      4.03 o 
  -3   6   6      117.48      115.48      6.46 o 
  -2   6   6      201.24      195.87      8.04 o 
  -1   6   6      258.46      255.82      9.38 o 
   0   6   6      253.95      256.80      8.36 o 
   1   6   6      103.98      103.30      5.14 o 
   2   6   6       59.17       56.86      6.10 o 
   3   6   6      287.63      302.67     12.42 o 
   4   6   6      528.21      531.18     17.18 o 
   5   6   6      241.14      233.55     11.83 o 
   6   6   6       81.77       89.27      7.87 o 
   7   6   6      134.84      136.80     10.14 o 
   8   6   6      219.09      239.52     19.88 o 
  -6   7   6       11.24       13.33      3.41 o 
  -5   7   6        0.06       -2.13      2.13 o 
  -4   7   6        3.23        1.61      1.57 o 
  -3   7   6        9.29       10.79      2.30 o 
  -2   7   6       10.04       10.64      2.32 o 
  -1   7   6       19.62       20.99      2.86 o 
   0   7   6        2.97        1.27      1.85 o 
   1   7   6        0.63        0.83      2.05 o 
   2   7   6       17.49       18.66      3.92 o 
   3   7   6       10.27       13.20      3.99 o 
   4   7   6        6.63        8.41      3.13 o 
   5   7   6        9.47       16.99      3.99 o 
   6   7   6        1.12        1.58      1.97 o 
  -4   8   6      159.72      165.45     16.06 o 
  -3   8   6      106.74      106.68      6.99 o 
  -2   8   6      290.25      275.85     10.87 o 
  -1   8   6      274.75      275.62     13.64 o 
   0   8   6       77.51       83.85      7.70 o 
   1   8   6      127.13      132.30      9.35 o 
   2   8   6      248.65      242.59     12.69 o 
   3   8   6      119.17      124.40     12.91 o 
 -10   1   7      263.54      259.47     11.23 o 
  -9   1   7      179.80      177.74      7.87 o 
  -8   1   7      130.32      140.31      7.33 o 
  -7   1   7      497.15      517.30     11.36 o 
  -6   1   7      858.06      866.61     13.42 o 
  -5   1   7      433.00      429.40     11.28 o 
  -4   1   7      311.43      323.24      5.42 o 
  -3   1   7      715.00      736.44      7.69 o 
  -2   1   7     1181.49     1144.47     15.91 o 
  -1   1   7     1323.68     1296.53     11.23 o 
   0   1   7      911.43      891.68     11.56 o 
   1   1   7      419.51      446.18      8.26 o 
   2   1   7      510.83      520.63      8.28 o 
   3   1   7     1186.10     1181.63     18.33 o 
   4   1   7     1115.24     1127.63     16.76 o 
   5   1   7      285.98      286.12      9.05 o 
   6   1   7      148.18      146.34      6.91 o 
   7   1   7      378.10      367.94     11.51 o 
   8   1   7      339.93      353.12     11.66 o 
   9   1   7      184.77      203.62      9.05 o 
  10   1   7      144.87      154.48     12.48 o 
 -10   2   7       28.56       31.17      4.07 o 
  -9   2   7       43.68       43.53      4.59 o 
  -8   2   7       20.62       20.66      3.14 o 
  -7   2   7       32.82       28.73      2.76 o 
  -6   2   7        3.25        3.43      1.12 o 
  -5   2   7        3.42        3.76      0.79 o 
  -4   2   7        9.90        9.22      1.14 o 
  -3   2   7        1.36        1.00      0.35 o 
  -2   2   7       18.59       19.80      1.64 o 
  -1   2   7        9.37        5.72      1.18 o 
   0   2   7       10.78       13.09      1.92 o 
   1   2   7       18.78       17.03      1.21 o 
   2   2   7        0.19        1.27      0.59 o 
   3   2   7       13.28       10.39      1.16 o 
   4   2   7       49.65       48.00      2.68 o 
   5   2   7       21.03       19.22      2.38 o 
   6   2   7       58.54       54.02      4.16 o 
   7   2   7        0.49        1.35      1.22 o 
   8   2   7       81.69       81.41      5.59 o 
   9   2   7        3.99        6.66      3.38 o 
  10   2   7       17.15       20.33      4.35 o 
  -9   3   7      334.62      321.68     12.21 o 
  -8   3   7      181.91      192.35     11.35 o 
  -7   3   7      272.30      279.71     10.34 o 
  -6   3   7      330.85      314.37     10.41 o 
  -5   3   7      209.01      213.29      9.34 o 
  -4   3   7      762.98      768.97     18.47 o 
  -3   3   7     1327.21     1289.27     17.84 o 
  -2   3   7      188.27      201.38      8.38 o 
  -1   3   7       35.84       48.23      3.41 o 
   0   3   7     1065.82     1105.26     29.81 o 
   1   3   7     1669.79     1666.70     19.60 o 
   2   3   7      354.25      336.58      4.43 o 
   3   3   7      122.98      135.67      4.27 o 
   4   3   7      308.09      309.96      7.59 o 
   5   3   7      319.88      302.66      9.43 o 
   6   3   7      483.79      477.10     12.77 o 
   7   3   7      477.91      505.87     16.67 o 
   8   3   7       54.63       58.42      5.06 o 
   9   3   7       10.40        7.16      2.16 o 
  10   3   7      203.25      196.24     11.86 o 
  -9   4   7        0.18       -1.40      2.12 o 
  -8   4   7        7.77        3.55      1.42 o 
  -7   4   7        0.07       -0.49      1.37 o 
  -6   4   7       12.63       15.19      2.48 o 
  -5   4   7        8.02        4.19      1.99 o 
  -4   4   7        2.56        2.36      1.55 o 
  -3   4   7        3.55        1.35      1.14 o 
  -2   4   7        1.73        0.74      1.03 o 
  -1   4   7        0.35        1.41      1.06 o 
   0   4   7        1.90        2.58      1.10 o 
   1   4   7        9.66       10.02      1.74 o 
   2   4   7       11.60       11.97      1.64 o 
   3   4   7        0.77        1.88      1.48 o 
   4   4   7        2.87        3.67      1.05 o 
   5   4   7        0.19       -0.25      1.49 o 
   6   4   7        6.14        9.05      1.99 o 
   7   4   7        5.85        1.93      1.57 o 
   8   4   7        0.06       -1.65      1.65 o 
   9   4   7        2.26        1.89      2.77 o 
  -8   5   7      248.49      278.87     14.60 o 
  -7   5   7      140.92      134.08      7.57 o 
  -6   5   7       98.04       99.72      6.19 o 
  -5   5   7      269.52      268.69      9.83 o 
  -4   5   7      384.72      373.71     11.33 o 
  -3   5   7      304.37      299.29      9.89 o 
  -2   5   7      393.32      394.70     11.06 o 
  -1   5   7      444.35      444.80     11.43 o 
   0   5   7      256.09      252.57      8.22 o 
   1   5   7      300.00      294.73      8.46 o 
   2   5   7      519.70      488.10     14.91 o 
   3   5   7      379.43      387.59     13.65 o 
   4   5   7      240.24      249.90     11.54 o 
   5   5   7      262.38      280.04     12.53 o 
   6   5   7      169.77      164.39     10.18 o 
   7   5   7      100.12       92.56      8.02 o 
   8   5   7      170.71      164.74     11.41 o 
  -7   6   7        6.73       10.32      4.46 o 
  -6   6   7       26.47       32.31      4.05 o 
  -5   6   7        4.86        8.04      2.07 o 
  -4   6   7       89.35       94.57      6.23 o 
  -3   6   7        7.75        9.33      2.19 o 
  -2   6   7       62.82       58.49      4.66 o 
  -1   6   7        0.16        1.10      1.26 o 
   0   6   7        8.05        6.54      1.60 o 
   1   6   7       32.80       25.95      3.95 o 
   2   6   7        0.39        0.80      1.69 o 
   3   6   7       37.00       40.33      4.81 o 
   4   6   7       35.25       31.59      4.47 o 
   5   6   7       88.44       89.74      7.59 o 
   6   6   7        0.94        0.24      2.23 o 
   7   6   7        2.66        3.73      4.29 o 
  -6   7   7      314.81      300.70     19.55 o 
  -5   7   7      189.30      184.30     11.38 o 
  -4   7   7       33.35       32.25      4.02 o 
  -3   7   7       41.06       39.84      4.18 o 
  -2   7   7      198.02      191.40      8.73 o 
  -1   7   7      332.67      340.52     11.11 o 
   0   7   7      191.50      180.27     10.43 o 
   1   7   7       44.80       58.12      6.23 o 
   2   7   7       46.46       44.76      5.33 o 
   3   7   7      160.93      169.71     10.46 o 
   4   7   7      192.75      205.55     11.86 o 
   5   7   7       87.90       95.38     12.55 o 
  -3   8   7       16.63       15.66      5.31 o 
 -10   0   8       93.42       84.33     11.66 o 
  -9   0   8       47.30       39.02      5.49 o 
  -8   0   8        8.73        5.27      4.64 o 
  -7   0   8      378.41      406.58     14.57 o 
  -6   0   8     1144.64     1161.47     25.93 o 
  -5   0   8      117.29      120.13      6.64 o 
  -4   0   8       13.74       10.26      2.03 o 
  -3   0   8      648.32      691.05      9.47 o 
  -2   0   8     1836.14     1915.36     14.76 o 
  -1   0   8     1065.88     1081.72     15.58 o 
   0   0   8      769.86      727.24      9.90 o 
   1   0   8      656.18      654.30      9.96 o 
   2   0   8      375.34      377.43     19.01 o 
   3   0   8     1074.50     1011.16     21.75 o 
   4   0   8     2117.44     2066.54     41.53 o 
   5   0   8      679.46      650.94     24.25 o 
   6   0   8      114.98      113.22     11.03 o 
   7   0   8      365.99      403.47     15.68 o 
   8   0   8      367.15      374.58     15.34 o 
   9   0   8      158.90      157.05     10.10 o 
  10   0   8      260.50      260.79     24.46 o 
 -10   1   8        3.13        1.36      1.96 o 
  -9   1   8       23.14       23.83      3.68 o 
  -8   1   8       18.25       21.63      3.28 o 
  -7   1   8        1.96        2.00      1.13 o 
  -6   1   8        2.70        2.60      1.00 o 
  -5   1   8        7.20        5.39      1.14 o 
  -4   1   8       80.89       81.39      2.89 o 
  -3   1   8      248.46      251.85      3.81 o 
  -2   1   8       95.86       93.02      2.18 o 
  -1   1   8       15.85       16.79      1.02 o 
   0   1   8        1.35        0.41      0.43 o 
   1   1   8      265.53      265.73      7.91 o 
   2   1   8      102.28      102.28      3.92 o 
   3   1   8       19.89       15.82      2.08 o 
   4   1   8        4.54        3.41      1.13 o 
   5   1   8        4.12        3.95      1.56 o 
   6   1   8        3.44        4.24      1.56 o 
   7   1   8        9.49        4.96      3.02 o 
   8   1   8        9.69       13.90      2.79 o 
   9   1   8       19.93       19.62      3.17 o 
  10   1   8        5.26        4.95      3.88 o 
 -10   2   8      275.62      263.43     15.39 o 
  -9   2   8      518.09      520.68     16.11 o 
  -8   2   8      401.17      397.94     13.36 o 
  -7   2   8      203.16      192.58      8.81 o 
  -6   2   8      395.70      383.62     11.78 o 
  -5   2   8      840.80      802.05     16.15 o 
  -4   2   8      858.67      876.81     18.12 o 
  -3   2   8      659.31      667.64      9.75 o 
  -2   2   8      389.80      396.25      7.68 o 
  -1   2   8      215.90      226.85      7.01 o 
   0   2   8      409.01      421.00      9.58 o 
   1   2   8      827.69      843.52      9.84 o 
   2   2   8      522.41      525.90      8.94 o 
   3   2   8       77.27       71.70      3.15 o 
   4   2   8       66.10       72.60      3.60 o 
   5   2   8      199.22      201.29      7.86 o 
   6   2   8      173.65      168.99      7.66 o 
   7   2   8      181.34      176.52      8.20 o 
   8   2   8      181.24      192.35      8.87 o 
   9   2   8       49.04       53.24      6.26 o 
  10   2   8       23.93       22.49      5.91 o 
  -9   3   8       12.27       11.58      2.49 o 
  -8   3   8       31.36       33.20      3.93 o 
  -7   3   8        1.09        3.11      1.75 o 
  -6   3   8        1.14        1.74      1.37 o 
  -5   3   8       33.37       36.14      3.25 o 
  -4   3   8        5.45        7.30      1.11 o 
  -3   3   8       49.02       46.04      2.80 o 
  -2   3   8      305.62      292.56      8.66 o 
  -1   3   8       78.05       71.77      4.35 o 
   0   3   8       25.60       22.82      2.59 o 
   1   3   8        6.84       10.34      1.84 o 
   2   3   8      146.75      145.73      4.45 o 
   3   3   8       46.41       53.04      2.91 o 
   4   3   8        7.70        8.30      1.55 o 
   5   3   8        0.30       -0.16      1.23 o 
   6   3   8       52.30       54.75      4.72 o 
   7   3   8        7.56        6.39      4.47 o 
   8   3   8       36.86       37.53      4.23 o 
   9   3   8        1.17        0.03      1.70 o 
  -8   4   8      178.41      166.20     14.98 o 
  -7   4   8       73.70       81.40      5.98 o 
  -6   4   8       75.51       73.55     10.60 o 
  -5   4   8      149.67      146.95      6.96 o 
  -4   4   8      273.43      285.78      9.48 o 
  -3   4   8      439.72      436.20      9.88 o 
  -2   4   8      366.11      356.89     10.38 o 
  -1   4   8      286.56      292.14      9.30 o 
   0   4   8      563.08      555.68     12.59 o 
   1   4   8      663.02      690.97     13.56 o 
   2   4   8      399.52      405.84      9.76 o 
   3   4   8      411.87      397.45     13.53 o 
   4   4   8      587.87      569.37     13.49 o 
   5   4   8      459.40      464.82     12.21 o 
   6   4   8      247.80      239.69      9.50 o 
   7   4   8      218.77      205.04      9.41 o 
   8   4   8      190.06      190.42      9.93 o 
   9   4   8      119.71      106.85     12.30 o 
  -7   5   8       25.57       18.19      3.26 o 
  -6   5   8        5.11        6.63      2.35 o 
  -5   5   8       13.35       10.43      3.08 o 
  -4   5   8        4.96        6.73      1.75 o 
  -3   5   8       66.67       59.16      4.66 o 
  -2   5   8       32.89       31.61      3.40 o 
  -1   5   8       27.54       27.97      3.13 o 
   0   5   8        5.34        5.44      1.91 o 
   1   5   8       42.00       42.39      3.43 o 
   2   5   8        2.75        4.39      2.12 o 
   3   5   8      153.89      165.83      9.39 o 
   4   5   8       29.87       26.94      3.25 o 
   5   5   8      140.18      135.50      9.93 o 
   6   5   8       93.56       99.26      8.23 o 
   7   5   8        1.24        4.19      2.50 o 
  -6   6   8      377.88      401.95     17.65 o 
  -5   6   8      245.54      246.75     16.38 o 
  -4   6   8      126.45      112.84      6.93 o 
  -3   6   8      173.24      154.76      7.91 o 
  -2   6   8      222.81      220.71      9.19 o 
  -1   6   8      197.69      202.49     10.93 o 
   0   6   8      163.85      172.74      9.82 o 
   1   6   8      105.90      102.69      7.56 o 
   2   6   8       85.28       77.07      6.79 o 
   3   6   8      120.28      121.27      8.52 o 
   4   6   8      101.64      109.10      8.46 o 
   5   6   8       39.66       37.57      5.13 o 
   6   6   8       39.78       43.09      9.37 o 
  -5   7   8       13.43        5.38      3.12 o 
  -4   7   8       33.25       33.92      8.85 o 
  -3   7   8       10.19        6.48      1.74 o 
  -2   7   8       18.67       15.84      2.65 o 
  -1   7   8       36.01       32.18      4.72 o 
   0   7   8        6.02       12.23      3.18 o 
   1   7   8        1.84        1.98      2.29 o 
   2   7   8       22.51       23.76      4.24 o 
   3   7   8       20.10       20.20      6.55 o 
  -9   1   9      159.28      173.81     15.00 o 
  -8   1   9      234.86      243.45     10.78 o 
  -7   1   9      190.08      188.64      8.95 o 
  -6   1   9      356.48      361.30     11.52 o 
  -5   1   9      530.38      519.79     12.95 o 
  -4   1   9      267.13      275.12      9.01 o 
  -3   1   9      284.64      295.15      6.41 o 
  -2   1   9      693.72      696.50      9.55 o 
  -1   1   9      527.57      521.27     10.04 o 
   0   1   9      340.46      355.82      5.94 o 
   1   1   9      665.35      673.81      8.48 o 
   2   1   9      572.68      587.18      9.86 o 
   3   1   9      162.64      163.49      6.54 o 
   4   1   9      267.79      253.03      8.73 o 
   5   1   9      615.26      641.93     14.79 o 
   6   1   9      287.51      301.70     10.72 o 
   7   1   9       80.69       85.11      6.53 o 
   8   1   9      142.28      146.06     10.68 o 
   9   1   9      149.15      151.43      8.27 o 
  -9   2   9       15.75       10.74      2.71 o 
  -8   2   9        0.18       -0.80      2.05 o 
  -7   2   9        7.62       10.55      2.41 o 
  -6   2   9       31.52       36.47      3.95 o 
  -5   2   9        4.31        3.44      1.44 o 
  -4   2   9       74.21       70.22      6.06 o 
  -3   2   9       20.39       22.12      1.97 o 
  -2   2   9      123.61      115.14      4.43 o 
  -1   2   9       65.50       64.85      3.41 o 
   0   2   9       73.18       67.01      4.12 o 
   1   2   9       69.75       63.78      5.10 o 
   2   2   9       25.43       24.00      1.72 o 
   3   2   9       36.73       37.00      2.41 o 
   4   2   9        0.14        0.43      1.30 o 
   5   2   9        2.84        2.74      1.23 o 
   6   2   9       14.71       18.80      2.71 o 
   7   2   9        0.58        0.08      1.79 o 
   8   2   9       29.43       29.80      3.54 o 
   9   2   9        8.61       15.12      3.52 o 
  -9   3   9      361.90      342.36     22.59 o 
  -8   3   9      229.12      231.31     10.74 o 
  -7   3   9      100.41       98.02      6.72 o 
  -6   3   9      229.97      208.42      9.29 o 
  -5   3   9      320.25      308.37     13.51 o 
  -4   3   9      296.44      295.05      9.18 o 
  -3   3   9      540.83      549.05     13.03 o 
  -2   3   9      555.94      560.02     10.52 o 
  -1   3   9      235.95      232.95      8.20 o 
   0   3   9      280.99      278.43      8.97 o 
   1   3   9      490.74      500.22     12.04 o 
   2   3   9      377.63      356.77     10.10 o 
   3   3   9      367.70      369.53     10.38 o 
   4   3   9      405.95      414.37     14.35 o 
   5   3   9      126.35      137.29      6.82 o 
   6   3   9       42.50       41.57      4.92 o 
   7   3   9      233.18      226.84     10.06 o 
   8   3   9      326.52      339.42     12.88 o 
   9   3   9       67.52       73.65      9.89 o 
  -8   4   9       18.45       14.91      4.01 o 
  -7   4   9        5.99        7.09      2.18 o 
  -6   4   9       46.61       46.99      5.73 o 
  -5   4   9        3.48        4.19      2.40 o 
  -4   4   9       64.86       62.61      4.70 o 
  -3   4   9        1.25        1.96      1.06 o 
  -2   4   9       24.00       24.51      3.02 o 
  -1   4   9       12.45       12.27      2.31 o 
   0   4   9       24.73       22.66      2.79 o 
   1   4   9        0.21       -0.01      1.06 o 
   2   4   9        9.39        7.53      2.23 o 
   3   4   9       11.49        8.08      2.38 o 
   4   4   9        4.49        6.49      1.97 o 
   5   4   9       10.44       14.80      4.15 o 
   6   4   9       65.33       72.16     12.50 o 
   7   4   9        0.52       -0.05      2.83 o 
  -7   5   9      131.90      134.75     13.42 o 
  -6   5   9      139.57      144.26     10.38 o 
  -5   5   9      240.50      255.70     13.46 o 
  -4   5   9      152.11      148.03      7.61 o 
  -3   5   9       63.71       57.17      4.75 o 
  -2   5   9      217.84      217.71      8.95 o 
  -1   5   9      370.12      393.90     11.73 o 
   0   5   9      173.52      174.34      7.51 o 
   1   5   9      137.09      128.74      8.23 o 
   2   5   9      243.61      236.78     11.98 o 
   3   5   9      162.01      158.31      9.52 o 
   4   5   9      104.02       95.06      6.16 o 
   5   5   9      216.33      203.80     11.39 o 
   6   5   9      197.16      191.71     11.60 o 
  -5   6   9       60.95       67.44     10.90 o 
  -4   6   9       59.13       63.81      5.39 o 
  -3   6   9        7.13        6.28      2.44 o 
  -2   6   9       17.29       22.06      3.20 o 
  -1   6   9        0.92        1.92      1.59 o 
   0   6   9        1.02       -0.41      2.01 o 
   1   6   9       34.32       33.04     12.25 o 
   2   6   9       17.41       19.35      3.77 o 
   3   6   9       30.47       31.87      4.76 o 
   4   6   9       25.88       28.69      3.71 o 
  -3   7   9      217.06      224.44     15.43 o 
  -2   7   9      128.03       99.75     11.46 o 
  -1   7   9       89.19       86.07     10.48 o 
   0   7   9      160.92      157.40     10.50 o 
   1   7   9      154.62      159.48     14.79 o 
  -8   0  10      163.31      187.75     18.48 o 
  -7   0  10       39.34       29.93      7.31 o 
  -6   0  10      144.51      140.33     14.38 o 
  -5   0  10      515.12      498.77     25.55 o 
  -4   0  10      456.85      438.93     22.60 o 
  -3   0  10      130.46      140.92      7.07 o 
  -2   0  10       18.85       22.86      2.45 o 
  -1   0  10       53.93       58.06      2.99 o 
   0   0  10      443.94      437.88      8.62 o 
   1   0  10      793.97      770.22     12.05 o 
   2   0  10      193.66      190.19      8.55 o 
   3   0  10        3.31        6.66      2.51 o 
   4   0  10       88.08       84.85      6.67 o 
   5   0  10      513.01      495.09     17.39 o 
   6   0  10      427.20      424.00     16.81 o 
   7   0  10      146.89      161.10     10.66 o 
   8   0  10       71.70       69.57      7.21 o 
   9   0  10       91.89       95.38      8.38 o 
  -8   1  10       11.47        9.57      3.63 o 
  -7   1  10      115.63      122.54      7.51 o 
  -6   1  10       15.17       12.23      2.32 o 
  -5   1  10       10.77       10.99      2.14 o 
  -4   1  10       18.13       22.28      2.78 o 
  -3   1  10       77.25       68.39      4.68 o 
  -2   1  10        9.56        6.91      1.18 o 
  -1   1  10        0.24        0.08      0.85 o 
   0   1  10       13.41       13.85      1.51 o 
   1   1  10       80.06       77.52      3.43 o 
   2   1  10        0.49        0.58      0.89 o 
   3   1  10       38.76       38.21      2.71 o 
   4   1  10       24.29       22.40      2.91 o 
   5   1  10      135.93      138.53      7.23 o 
   6   1  10       15.76       16.66      2.80 o 
   7   1  10        1.55        2.25      1.88 o 
   8   1  10        8.37        9.25      2.02 o 
   9   1  10        0.41        3.88      2.19 o 
  -8   2  10      356.90      372.09     13.90 o 
  -7   2  10      274.21      274.07     11.36 o 
  -6   2  10      161.47      153.04      8.12 o 
  -5   2  10      373.50      372.66     12.08 o 
  -4   2  10      389.39      384.17     22.99 o 
  -3   2  10      298.98      313.33      7.48 o 
  -2   2  10      900.85      954.93     13.46 o 
  -1   2  10     1143.45     1147.57     15.14 o 
   0   2  10      270.57      279.22      7.62 o 
   1   2  10      187.31      190.93      6.42 o 
   2   2  10      699.11      693.47     12.09 o 
   3   2  10      597.89      596.35     11.92 o 
   4   2  10      284.02      283.67     12.19 o 
   5   2  10      297.53      322.78     13.76 o 
   6   2  10      129.29      133.19      7.35 o 
   7   2  10       22.24       21.40      3.19 o 
   8   2  10      121.80      105.28      7.10 o 
  -8   3  10       13.06        0.87      7.28 o 
  -7   3  10        0.77        2.03      3.28 o 
  -6   3  10        1.04        2.30      1.48 o 
  -5   3  10       10.01       12.87      3.17 o 
  -4   3  10       21.77       18.85      3.45 o 
  -3   3  10       32.26       29.55      2.53 o 
  -2   3  10        0.50        0.34      0.96 o 
  -1   3  10       35.55       36.76      2.96 o 
   0   3  10       23.32       21.61      2.70 o 
   1   3  10        0.55        0.62      1.20 o 
   2   3  10        1.87        0.80      1.56 o 
   3   3  10       11.26       10.19      1.96 o 
   4   3  10       25.70       24.91      3.90 o 
   5   3  10       66.74       61.96     11.88 o 
   6   3  10       54.45       51.30      6.14 o 
   7   3  10        2.66        3.30      2.64 o 
  -7   4  10      135.36      124.62      9.52 o 
  -6   4  10      163.13      167.01      8.93 o 
  -5   4  10      157.13      158.36     10.49 o 
  -4   4  10       86.74       86.03      7.59 o 
  -3   4  10       88.28       83.20      5.50 o 
  -2   4  10      202.60      196.92      7.56 o 
  -1   4  10      153.26      160.69      9.80 o 
   0   4  10       44.69       46.90      4.22 o 
   1   4  10       85.91       70.39      6.02 o 
   2   4  10      247.46      235.35     12.09 o 
   3   4  10      229.76      240.24      9.22 o 
   4   4  10       75.49       72.78      5.29 o 
   5   4  10       46.99       43.74      5.58 o 
   6   4  10      126.75      124.39      9.61 o 
  -5   5  10       20.35       17.81      4.21 o 
  -4   5  10      154.15      174.18     11.18 o 
  -3   5  10       20.97       15.18      2.64 o 
  -2   5  10       18.95       24.71      3.23 o 
  -1   5  10        1.74        4.86      1.67 o 
   0   5  10        2.28        3.12      1.47 o 
   1   5  10        0.05       -0.45      1.46 o 
   2   5  10        3.65        4.95      2.52 o 
   3   5  10        0.74        1.81      3.09 o 
   4   5  10       32.90       38.32      4.24 o 
   5   5  10       25.12       19.30      3.92 o 
  -4   6  10      195.00      209.83     18.75 o 
  -3   6  10      282.66      279.54     14.48 o 
  -2   6  10      195.13      192.61      9.13 o 
  -1   6  10      154.68      156.09     10.04 o 
   0   6  10      286.00      296.08     15.52 o 
   1   6  10      299.94      300.25     13.90 o 
   2   6  10      120.87      103.64      9.05 o 
   3   6  10       89.33       95.20     12.24 o 
  -7   1  11      119.68      117.69     10.29 o 
  -6   1  11       60.25       53.41      6.70 o 
  -5   1  11      361.13      362.75     16.25 o 
  -4   1  11      623.00      635.21     20.71 o 
  -3   1  11      154.24      158.79      7.36 o 
  -2   1  11       82.27       92.79      5.14 o 
  -1   1  11      416.32      421.28      9.03 o 
   0   1  11      419.81      410.30      7.87 o 
   1   1  11      227.83      240.15      5.78 o 
   2   1  11      305.49      312.56      8.73 o 
   3   1  11      211.06      209.91      7.49 o 
   4   1  11       84.92       82.62      5.79 o 
   5   1  11      218.26      222.90     10.13 o 
   6   1  11      296.58      300.42     12.85 o 
   7   1  11       73.09       70.13      6.38 o 
   8   1  11       39.18       42.80      8.30 o 
  -7   2  11        5.16        1.98      2.85 o 
  -6   2  11        2.01        0.20      1.22 o 
  -5   2  11        0.06       -0.85      1.39 o 
  -4   2  11        0.02       -0.10      2.13 o 
  -3   2  11        1.50       -0.57      1.14 o 
  -2   2  11        0.85        0.79      1.13 o 
  -1   2  11        0.59        1.72      0.99 o 
   0   2  11       12.40       12.57      1.84 o 
   1   2  11        7.03        8.57      1.62 o 
   2   2  11        5.27        4.88      1.31 o 
   3   2  11        5.49        4.13      3.15 o 
   4   2  11       10.13        9.31      2.32 o 
   5   2  11       29.75       30.56      4.60 o 
   6   2  11        0.45       -2.10      2.10 o 
   7   2  11       13.62        4.51      6.09 o 
  -7   3  11      328.61      324.51     20.97 o 
  -6   3  11      290.85      290.02     11.76 o 
  -5   3  11       66.76       71.46      6.83 o 
  -4   3  11       45.80       44.84      6.41 o 
  -3   3  11      239.35      240.51     12.45 o 
  -2   3  11      470.86      479.96     10.72 o 
  -1   3  11      345.01      364.76      9.59 o 
   0   3  11      130.58      139.32      6.08 o 
   1   3  11       92.30       92.46      5.78 o 
   2   3  11      228.83      220.68      8.56 o 
   3   3  11      372.22      391.65     11.72 o 
   4   3  11      239.30      249.28     12.26 o 
   5   3  11       87.59       79.26      7.47 o 
   6   3  11       85.63       68.39     13.50 o 
  -6   4  11        0.02       -3.22      3.22 o 
  -5   4  11        6.67        3.95      6.08 o 
  -4   4  11       19.93       22.71      6.10 o 
  -3   4  11        8.71       11.22      3.21 o 
  -2   4  11       48.93       52.62      4.53 o 
  -1   4  11        2.09        4.13      1.28 o 
   0   4  11       46.32       43.29      4.06 o 
   1   4  11        0.71        2.53      1.73 o 
   2   4  11        8.10       11.75      3.02 o 
   3   4  11       27.67       27.50      3.38 o 
   4   4  11        0.67        0.25      1.93 o 
   5   4  11       28.43       31.30      7.71 o 
  -4   5  11      254.97      248.68     13.82 o 
  -3   5  11      165.33      179.30     11.58 o 
  -2   5  11      124.47      124.97      7.25 o 
  -1   5  11      148.46      147.14      9.33 o 
   0   5  11       85.44       82.56      7.11 o 
   1   5  11      104.53       99.13      7.74 o 
   2   5  11      237.44      238.06     12.24 o 
   3   5  11      144.05      133.00      9.20 o 
  -2   6  11       28.46       36.70      6.94 o 
  -1   6  11        3.38        0.48      2.72 o 
  -6   0  12      219.19      217.91     19.70 o 
  -5   0  12      223.75      213.22     18.57 o 
  -4   0  12      412.47      414.41     25.10 o 
  -3   0  12      482.63      494.26     26.33 o 
  -2   0  12      208.83      221.51     17.40 o 
  -1   0  12      197.64      194.00     15.98 o 
   0   0  12      340.32      349.61     12.19 o 
   1   0  12      152.02      156.86      9.62 o 
   2   0  12       86.45       78.97      9.71 o 
   3   0  12      240.41      260.96     18.82 o 
   4   0  12      167.05      175.20     16.23 o 
   5   0  12       17.83       20.62      6.35 o 
   6   0  12       33.07       34.85      8.61 o 
  -6   1  12       10.11       12.79      3.69 o 
  -5   1  12        3.38       -0.67      2.28 o 
  -4   1  12       11.62       15.02      4.19 o 
  -3   1  12        1.24        1.58      2.01 o 
  -2   1  12        7.38        4.80      2.01 o 
  -1   1  12       45.98       46.14      5.27 o 
   0   1  12      251.75      246.20     13.48 o 
   1   1  12       26.81       25.23      2.75 o 
   2   1  12       36.94       34.32      3.26 o 
   3   1  12        0.10       -1.91      1.91 o 
   4   1  12       54.05       43.77      5.20 o 
   5   1  12       47.46       46.98      4.97 o 
   6   1  12       11.32       15.49      3.00 o 
  -5   2  12       85.88       85.21      8.64 o 
  -4   2  12      186.03      194.01     12.59 o 
  -3   2  12       79.35       74.93     11.49 o 
  -2   2  12       45.58       48.70      4.18 o 
  -1   2  12      250.92      262.91      8.00 o 
   0   2  12      317.34      325.84      9.12 o 
   1   2  12      157.94      159.71      5.69 o 
   2   2  12      236.96      239.54      7.77 o 
   3   2  12      266.32      267.33     10.30 o 
   4   2  12      110.22      103.57      6.93 o 
   5   2  12      169.34      153.03      8.92 o 
   6   2  12      348.54      349.42     22.38 o 
  -5   3  12        2.17        2.85      4.34 o 
  -4   3  12        0.17       -1.56      1.59 o 
  -3   3  12        0.13       -0.92      1.86 o 
  -2   3  12       19.75       19.00      4.01 o 
  -1   3  12       55.49       59.99      4.07 o 
   0   3  12        4.34        4.64      1.26 o 
   1   3  12        2.07       -0.87      1.56 o 
   2   3  12       10.03        9.13      1.84 o 
   3   3  12       14.21       15.59      3.21 o 
   4   3  12        0.05        0.47      1.89 o 
   5   3  12        1.20        0.01      2.10 o 
  -4   4  12      151.80      146.52     10.61 o 
  -3   4  12      315.53      324.46     17.65 o 
  -2   4  12      287.34      280.72     14.34 o 
  -1   4  12      191.05      188.62      7.48 o 
   0   4  12      112.16      104.21      6.26 o 
   1   4  12       55.64       46.35      4.33 o 
   2   4  12       79.60       82.98      5.84 o 
   3   4  12      166.10      160.27      9.93 o 
   4   4  12      122.60      131.80     13.06 o 
  -1   5  12       14.92       12.46      4.59 o 
   0   5  12        1.10       -2.02      2.88 o 
   1   5  12        5.44        6.92      3.66 o 
  -4   1  13      151.43      149.91     14.38 o 
  -3   1  13      267.53      272.96     17.42 o 
  -2   1  13      163.64      175.89     11.83 o 
  -1   1  13      129.13      132.29      7.80 o 
   0   1  13      188.11      174.63     10.90 o 
   1   1  13      145.55      144.74      7.60 o 
   2   1  13      147.13      157.57      9.76 o 
   3   1  13      226.55      229.55     10.46 o 
   4   1  13      116.90      121.43     12.06 o 
  -3   2  13       26.30       20.37      4.98 o 
  -2   2  13        7.94        8.18      2.64 o 
  -1   2  13        0.32        1.82      2.11 o 
   0   2  13       17.69       15.74      3.85 o 
   1   2  13       30.04       30.91      5.02 o 
   2   2  13        2.67        2.57      1.92 o 
   3   2  13       33.25       38.59      5.65 o 
   4   2  13        2.18        4.48      3.45 o 
  -3   3  13      187.29      174.45     19.58 o 
  -2   3  13       87.14       85.98     14.14 o 
  -1   3  13       56.58       45.49     10.06 o 
   0   3  13      232.06      226.33      9.02 o 
   1   3  13      208.26      209.60      9.03 o 
   2   3  13       30.13       27.31      3.60 o 
   3   3  13       57.82       53.64      8.65 o 
  -1   4  13        1.10       -2.96      2.96 o 
   0   4  13        4.72        4.81      3.25 o 
   1   4  13        0.07        1.81      3.07 o 
  -1   0  14       57.64       51.69      9.72 o 
   0   0  14      142.70      149.37     15.90 o 
   1   0  14      419.12      421.34     17.82 o 
  -1   1  14       25.63       25.73      6.29 o 
   0   1  14        0.54        1.67      2.49 o 
   1   1  14        8.42        4.59      2.33 o 
   2   1  14        6.07        1.52      2.17 o 
   3   1  14        2.43        0.73      2.56 o 
  -1   2  14       49.80       45.17      5.93 o 
   0   2  14       50.38       46.94      7.92 o 
   2   2  14       44.54       41.23      7.74 o 
                                                 
